# Supplementary material for: Ferroptotic Pathway Activation in Spermatogonia: A Novel Mechanism of Busulfan-Induced Testicular Injury
Source: Biology (Basel). 2025 May 23;14(6):594. doi: 10.3390/biology14060594 (PMC12189493; doi:10.3390/biology14060594)
Supplement: Supplementary file 1 [file biology-14-00594-s001.zip › biology-3610255-supplementary/biology-3610255-supplementary/Table S1-Primer sequences.xlsx]

## Sheet: Sheet1
Table S1. Primer sequences
Gene name	Forward primer (5’-3’)	Reverse primer (5’-3’)
m-Acsl4	CCACACTTATGGCCGCTGTT	GGGCGTCATAAGCCTTTCTTG
m-Fth	GCCGAGAAACTGATGAAGCTGC	GCACACTCCATTGCATTCAGCC
m-Ftl	ACTTAGAGCAGCGCCTTGGA	AGGAGCTAACCGCGAAGAGA
m-Fpn	TTGGCTTTCCAACTTCAGCTAC	CAGCCTTATGCCGAAAGACC
m-Gpx4	CCTCCCCAGTACTGCAACAG	GGCTGAGAATTCGTGCATGG
m-Hmox1	CACTCTGGAGATGACACCTGAG	GTGTTCCTCTGTCAGCATCACC
m-Slc7a11	TGGCGGTGACCTTCTCTGA	ACAAAGATCGGGACTGCTAATGA
m-Slc11a2	GGCTTTCTTATGAGCATTGCCTA	GGAGCACCCAGAGCAGCTTA
m-Slc39a14	TTTCCCAGCCCAAGGAAG	CAAAGAGGTCTCCAGAGCTAAA
m-Tfr	TCGTACAGCAGCGGAAGT	TCTCCACGAGCGGAATACAG
m-Gapdh	AGGAGAGTGTTTCCTCGTCC	TGCCGTGAGTGGAGTCATAC
