# Supplementary material for: Ferroptotic Pathway Activation in Spermatogonia: A Novel Mechanism of Busulfan-Induced Testicular Injury
Source: Biology (Basel). 2025 May 23;14(6):594. doi: 10.3390/biology14060594 (PMC12189493; doi:10.3390/biology14060594)
Supplement: Supplementary file 1 [file biology-14-00594-s001.zip › biology-3610255-supplementary/biology-3610255-supplementary/Table S2-Up-regulated and down-regulated differentially expressed genes .xlsx]

## Sheet: Sheet1
Table S2 Up-regulated and down-regulated differentially expressed genes
gene_id	gene_name	EntrezID	transcript_id	GO	KEGG	KO_ENTRY	EC	Description	trans_type	Reactome	FPKM.BU1	FPKM.BU2	FPKM.BU3	FPKM.CONT1	FPKM.CONT2	FPKM.CONT3	fc	log2(fc)	pval	qval	regulation	significant
ENSMUSG00000006299	Aamp	227290	ENSMUST00000190008;ENSMUST00000186833;ENSMUST00000006462;ENSMUST00000191258;ENSMUST00000178235	GO:0005515(protein binding);GO:0005829(cytosol);GO:0008201(heparin binding);GO:0009986(cell surface);GO:0015630(microtubule cytoskeleton);GO:0045171(intercellular bridge);GO:0045171(intercellular bridge)	NA	NA	NA	angio-associated migratory protein [Source:MGI Symbol;Acc:MGI:107809]	protein_coding;retained_intron	R_MMU_177929(Signaling_by_EGFR);R_MMU_109582(Hemostasis);R_MMU_392518(Signal_amplification);R_MMU_168638(NOD1/2_Signaling_Pathway);R_MMU_168643(Nucleotide_binding_domain,_leucine_rich_repeat_containing_receptor_(NLR)_signaling_pathways);R_MMU_76002(Platelet_activation,_signaling_and_aggregation);R_MMU_168256(Immune_System);R_MMU_428930(Thromboxane_signalling_through_TP_receptor);R_MMU_9006934(Sig…	39.6656	39.4538	42.7289	117.501	105.007	106.588	0.370252	-1.43342	0	0	down	yes
ENSMUSG00000048655	Ccdc169	320604	ENSMUST00000061099;ENSMUST00000159904;ENSMUST00000052904;ENSMUST00000153009;ENSMUST00000118963	GO:0003674(molecular_function);GO:0005575(cellular_component);GO:0008150(biological_process);GO:0008150(biological_process)	NA	NA	NA	coiled-coil domain containing 169 [Source:MGI Symbol;Acc:MGI:2444356]	protein_coding;nonsense_mediated_decay	NA	1.43295	1.35414	1.25407	23.1795	22.1446	21.5642	0.0604166	-4.04891	0	0	down	yes
ENSMUSG00000109864	Eid3	66341	ENSMUST00000211623	GO:0000781(chromosome, telomeric region);GO:0005634(nucleus);GO:0005654(nucleoplasm);GO:0005694(chromosome);GO:0005730(nucleolus);GO:0005737(cytoplasm);GO:0006281(DNA repair);GO:0006310(DNA recombination);GO:0006974(cellular response to DNA damage stimulus);GO:0030915(Smc5-Smc6 complex);GO:2001022(positive regulation of response to DNA damage stimulus)	NA	K22826	NA	EP300 interacting inhibitor of differentiation 3 [Source:MGI Symbol;Acc:MGI:1913591]	protein_coding	R_MMU_3108214(SUMOylation_of_DNA_damage_response_and_repair_proteins);R_MMU_597592(Post_translational_protein_modification);R_MMU_392499(Metabolism_of_proteins);R_MMU_3108232(SUMO_E3_ligases_SUMOylate_target_proteins);R_MMU_2990846(SUMOylation)	14.7859	12.3855	13.3476	220.711	204.453	200.592	0.0647519	-3.94893	0	0	down	yes
ENSMUSG00000026163	Sphkap	77629	ENSMUST00000160953;ENSMUST00000053075;ENSMUST00000159078;ENSMUST00000160237;ENSMUST00000160567	GO:0051018(protein kinase A binding);GO:0051018(protein kinase A binding)	NA	NA	NA	SPHK1 interactor, AKAP domain containing [Source:MGI Symbol;Acc:MGI:1924879]	protein_coding;retained_intron	NA	1.22241	1.0898	1.1944	10.7729	10.8958	10.875	0.107751	-3.21422	0	0	down	yes
ENSMUSG00000062154	Tex33	73376	ENSMUST00000165170;ENSMUST00000169575;ENSMUST00000229878;ENSMUST00000074380	GO:0003674(molecular_function);GO:0005575(cellular_component);GO:0008150(biological_process);GO:0008150(biological_process)	NA	NA	NA	testis expressed 33 [Source:MGI Symbol;Acc:MGI:1920626]	protein_coding	NA	13.6412	11.1026	10.9317	301.956	296.958	298.36	0.0397597	-4.65255	0	0	down	yes
ENSMUSG00000037266	Rsrp1	27981	ENSMUST00000148900;ENSMUST00000078084;ENSMUST00000149354;ENSMUST00000149003;ENSMUST00000145364;ENSMUST00000154837	GO:0005575(cellular_component);GO:0008150(biological_process);GO:0008150(biological_process)	NA	NA	NA	arginine/serine rich protein 1 [Source:MGI Symbol;Acc:MGI:106498]	retained_intron;protein_coding;processed_transcript	NA	84.5272	84.5792	90.0686	25.6103	25.2611	24.8258	3.42383	1.77561	0	0	up	yes
ENSMUSG00000010435	Spaca7	78634	ENSMUST00000010579;ENSMUST00000209428;ENSMUST00000210424;ENSMUST00000210276;ENSMUST00000211182	GO:0001669(acrosomal vesicle);GO:0005576(extracellular region);GO:0007162(negative regulation of cell adhesion);GO:0007338(single fertilization);GO:0031410(cytoplasmic vesicle);GO:0043160(acrosomal lumen);GO:0043160(acrosomal lumen)	NA	NA	NA	sperm acrosome associated 7 [Source:MGI Symbol;Acc:MGI:1925884]	protein_coding;nonsense_mediated_decay	NA	3.3122	2.40424	2.43628	73.1881	76.7636	78.927	0.0356203	-4.81116	0	0	down	yes
ENSMUSG00000027523	Gnas	14683	ENSMUST00000109087;ENSMUST00000109084;ENSMUST00000238318;ENSMUST00000186907;ENSMUST00000087876;ENSMUST00000185956;ENSMUST00000238660;ENSMUST00000087871;ENSMUST00000238525;ENSMUST00000124935;ENSMUST00000130761;ENSMUST00000129534;ENSMUST00000156623;ENSMUST00000080493;ENSMUST00000109088;ENSMUST00000131125;ENSMUST00000149016;ENSMUST00000133356;ENSMUST00000109083;ENSMUST00000109095;ENSMUST00000180362;…	GO:0000166(nucleotide binding);GO:0001501(skeletal system development);GO:0001664(G protein-coupled receptor binding);GO:0001726(ruffle);GO:0001894(tissue homeostasis);GO:0001934(positive regulation of protein phosphorylation);GO:0001958(endochondral ossification);GO:0001965(G-protein alpha-subunit binding);GO:0003924(GTPase activity);GO:0005159(insulin-like growth factor receptor binding);GO:000…	01522(Endocrine resistance);04015(Rap1 signaling pathway);04020(Calcium signaling pathway);04024(cAMP signaling pathway);04072(Phospholipase D signaling pathway);04261(Adrenergic signaling in cardiomyocytes);04270(Vascular smooth muscle contraction);04540(Gap junction);04611(Platelet activation);04713(Circadian entrainment);04714(Thermogenesis);04724(Glutamatergic synapse);04726(Serotonergic syna…	K04632	NA	GNAS (guanine nucleotide binding protein, alpha stimulating) complex locus [Source:MGI Symbol;Acc:MGI:95777]	protein_coding;nonsense_mediated_decay;processed_transcript;retained_intron	R_MMU_163685(Integration_of_energy_metabolism);R_MMU_418346(Platelet_homeostasis);R_MMU_381676(Glucagon_like_Peptide_1_(GLP1)_regulates_insulin_secretion);R_MMU_109582(Hemostasis);R_MMU_1430728(Metabolism);R_MMU_432040(Vasopressin_regulates_renal_water_homeostasis_via_Aquaporins);R_MMU_420092(Glucagon_type_ligand_receptors);R_MMU_500792(GPCR_ligand_binding);R_MMU_418555(G_alpha_(s)_signalling_eve…	35.6217	37.4338	38.6183	7.30796	7.47945	7.33673	5.0476	2.3356	0	0	up	yes
ENSMUSG00000024900	Cpt1a	12894	ENSMUST00000025835;ENSMUST00000237938;ENSMUST00000237444;ENSMUST00000238015;ENSMUST00000237562;ENSMUST00000235968;ENSMUST00000238027;ENSMUST00000237457	GO:0001676(long-chain fatty acid metabolic process);GO:0004095(carnitine O-palmitoyltransferase activity);GO:0005515(protein binding);GO:0005739(mitochondrion);GO:0005741(mitochondrial outer membrane);GO:0005743(mitochondrial inner membrane);GO:0006006(glucose metabolic process);GO:0006629(lipid metabolic process);GO:0006631(fatty acid metabolic process);GO:0006635(fatty acid beta-oxidation);GO:0…	00071(Fatty acid degradation);03320(PPAR signaling pathway);04152(AMPK signaling pathway);04714(Thermogenesis);04920(Adipocytokine signaling pathway);04922(Glucagon signaling pathway);04931(Insulin resistance);04931(Insulin resistance)	K08765	EC:2.3.1.21	carnitine palmitoyltransferase 1a, liver [Source:MGI Symbol;Acc:MGI:1098296]	protein_coding;retained_intron	R_MMU_200425(Carnitine_metabolism);R_MMU_556833(Metabolism_of_lipids);R_MMU_1430728(Metabolism);R_MMU_8978868(Fatty_acid_metabolism);R_MMU_9006931(Signaling_by_Nuclear_Receptors);R_MMU_162582(Signal_Transduction);R_MMU_5362517(Signaling_by_Retinoic_Acid)	38.3793	41.065	44.8516	4.34115	4.14495	4.38032	9.66049	3.2721	0	0	up	yes
ENSMUSG00000048696	Mex3d	237400	ENSMUST00000105350;ENSMUST00000123141	GO:0003676(nucleic acid binding);GO:0003723(RNA binding);GO:0005634(nucleus);GO:0035925(mRNA 3'-UTR AU-rich region binding);GO:0046872(metal ion binding);GO:0048471(perinuclear region of cytoplasm);GO:0048471(perinuclear region of cytoplasm)	NA	K15686	EC:2.3.2.27	mex3 RNA binding family member D [Source:MGI Symbol;Acc:MGI:2681847]	protein_coding	NA	40.9881	43.1038	44.5521	129.199	131.355	130.742	0.328765	-1.60487	0	0	down	yes
ENSMUSG00000021086	Ccdc175	73936	ENSMUST00000021494	GO:0003674(molecular_function);GO:0005575(cellular_component);GO:0008150(biological_process)	NA	NA	NA	coiled-coil domain containing 175 [Source:MGI Symbol;Acc:MGI:1921186]	protein_coding	NA	3.3239	2.49092	2.63251	47.0002	52.5095	51.8611	0.0558056	-4.16345	0	0	down	yes
ENSMUSG00000033983	Coil	12812	ENSMUST00000036649;ENSMUST00000107898;ENSMUST00000140549	GO:0000387(spliceosomal snRNP assembly);GO:0001650(fibrillar center);GO:0001674(female germ cell nucleus);GO:0005515(protein binding);GO:0005634(nucleus);GO:0005654(nucleoplasm);GO:0005730(nucleolus);GO:0008022(protein C-terminus binding);GO:0015030(Cajal body);GO:0015036(disulfide oxidoreductase activity);GO:0016604(nuclear body);GO:0030619(U1 snRNA binding);GO:0030620(U2 snRNA binding);GO:00428…	NA	K13150	NA	coilin [Source:MGI Symbol;Acc:MGI:104842]	protein_coding;retained_intron	NA	9.72371	8.84115	9.77525	59.1743	55.0982	53.0692	0.169355	-2.56188	0	0	down	yes
ENSMUSG00000019966	Kitl	17311,4254	ENSMUST00000105283;ENSMUST00000020129;ENSMUST00000130190;ENSMUST00000219881;ENSMUST00000219050	GO:0001541(ovarian follicle development);GO:0001755(neural crest cell migration);GO:0002687(positive regulation of leukocyte migration);GO:0002763(positive regulation of myeloid leukocyte differentiation);GO:0005125(cytokine activity);GO:0005173(stem cell factor receptor binding);GO:0005515(protein binding);GO:0005576(extracellular region);GO:0005615(extracellular space);GO:0005737(cytoplasm);GO:…	04010(MAPK signaling pathway);04014(Ras signaling pathway);04015(Rap1 signaling pathway);04072(Phospholipase D signaling pathway);04151(PI3K-Akt signaling pathway);04640(Hematopoietic cell lineage);04916(Melanogenesis);05200(Pathways in cancer);05200(Pathways in cancer)	K05461	NA	kit ligand [Source:MGI Symbol;Acc:MGI:96974]	protein_coding;retained_intron;processed_transcript	R_MMU_5683057(MAPK_family_signaling_cascades);R_MMU_6811558(PI5P,_PP2A_and_IER3_Regulate_PI3K/AKT_Signaling);R_MMU_5673001(RAF/MAP_kinase_cascade);R_MMU_1257604(PIP3_activates_AKT_signaling);R_MMU_9006934(Signaling_by_Receptor_Tyrosine_Kinases);R_MMU_1433557(Signaling_by_SCF_KIT);R_MMU_162582(Signal_Transduction);R_MMU_9006925(Intracellular_signaling_by_second_messengers);R_MMU_199418(Negative_re…	28.928	28.4978	30.9634	2.81436	2.59211	2.5964	11.0447	3.46528	0	0	up	yes
ENSMUSG00000024233	Lyzl1	67328	ENSMUST00000025076;ENSMUST00000120837	GO:0003796(lysozyme activity);GO:0005576(extracellular region);GO:0008152(metabolic process);GO:0016787(hydrolase activity);GO:0016798(hydrolase activity, acting on glycosyl bonds);GO:0050829(defense response to Gram-negative bacterium);GO:0050830(defense response to Gram-positive bacterium);GO:0050830(defense response to Gram-positive bacterium)	NA	K01185	EC:3.2.1.17	lysozyme-like 1 [Source:MGI Symbol;Acc:MGI:1914578]	protein_coding	NA	2.79577	1.85791	2.18547	70.3487	66.234	70.8024	0.032978	-4.92235	0	0	down	yes
ENSMUSG00000064036	Mro	71263	ENSMUST00000179472;ENSMUST00000139821;ENSMUST00000119239;ENSMUST00000120033;ENSMUST00000136473;ENSMUST00000134847	NA	NA	NA	NA	maestro [Source:MGI Symbol;Acc:MGI:2152817]	protein_coding;retained_intron;processed_transcript	NA	32.4401	33.4055	36.2055	3.79483	3.41232	3.67215	9.3803	3.22963	0	0	up	yes
ENSMUSG00000021476	Habp4	56541	ENSMUST00000021929;ENSMUST00000221904;ENSMUST00000222806;ENSMUST00000223377;ENSMUST00000223328;ENSMUST00000221264	GO:0003723(RNA binding);GO:0005634(nucleus);GO:0005654(nucleoplasm);GO:0005730(nucleolus);GO:0005737(cytoplasm);GO:0005794(Golgi apparatus);GO:0005829(cytosol);GO:0010494(cytoplasmic stress granule);GO:0015030(Cajal body);GO:0016607(nuclear speck);GO:0030017(sarcomere);GO:0030578(PML body organization);GO:0032183(SUMO binding);GO:0033120(positive regulation of RNA splicing);GO:0043392(negative re…	NA	K19019	NA	hyaluronic acid binding protein 4 [Source:MGI Symbol;Acc:MGI:1891713]	protein_coding;nonsense_mediated_decay;processed_transcript;retained_intron	R_MMU_109582(Hemostasis);R_MMU_76002(Platelet_activation,_signaling_and_aggregation);R_MMU_114608(Platelet_degranulation);R_MMU_76005(Response_to_elevated_platelet_cytosolic_Ca2+)	10.5151	10.4866	10.1999	39.8666	41.3147	40.0916	0.257284	-1.95857	0	0	down	yes
ENSMUSG00000046180	4930550L24Rik		ENSMUST00000062542;ENSMUST00000118305	GO:0003674(molecular_function);GO:0008150(biological_process);GO:0008150(biological_process)	NA	NA	NA	RIKEN cDNA 4930550L24 gene [Source:MGI Symbol;Acc:MGI:1922602]	protein_coding	NA	54.2615	52.6535	54.2697	8.27422	8.10052	8.42867	6.49849	2.7001	0	0	up	yes
ENSMUSG00000051054	1700014D04Rik	102638268	ENSMUST00000180139;ENSMUST00000178508;ENSMUST00000055343	GO:0003674(molecular_function);GO:0005575(cellular_component);GO:0008150(biological_process);GO:0008150(biological_process)	NA	NA	NA	RIKEN cDNA 1700014D04 gene [Source:MGI Symbol;Acc:MGI:1921474]	protein_coding	NA	1.27669	0.932967	1.08799	29.0784	30.5733	30.1094	0.0367381	-4.76658	0	0	down	yes
ENSMUSG00000045350	Fam186a	72277	ENSMUST00000100209;ENSMUST00000062631	GO:0003674(molecular_function);GO:0005575(cellular_component);GO:0008150(biological_process);GO:0008150(biological_process)	NA	NA	NA	family with sequence similarity 186, member A [Source:MGI Symbol;Acc:MGI:2685766]	protein_coding	NA	0.431187	0.404264	0.385373	7.7618	8.3308	8.07462	0.0505157	-4.30712	0	0	down	yes
ENSMUSG00000079022	Col22a1	69700	ENSMUST00000229585;ENSMUST00000160513;ENSMUST00000162081;ENSMUST00000159993	GO:0001525(angiogenesis);GO:0001886(endothelial cell morphogenesis);GO:0005201(extracellular matrix structural constituent);GO:0005581(collagen trimer);GO:0005615(extracellular space);GO:0030020(extracellular matrix structural constituent conferring tensile strength);GO:0030198(extracellular matrix organization);GO:0031012(extracellular matrix);GO:0062023(collagen-containing extracellular matrix)…	04974(Protein digestion and absorption);04974(Protein digestion and absorption)	K16630	NA	collagen, type XXII, alpha 1 [Source:MGI Symbol;Acc:MGI:1916950]	protein_coding;processed_transcript	R_MMU_1650814(Collagen_biosynthesis_and_modifying_enzymes);R_MMU_8948216(Collagen_chain_trimerization);R_MMU_1474244(Extracellular_matrix_organization);R_MMU_1474290(Collagen_formation)	2.02616	1.56316	1.94013	25.8093	21.5297	21.3842	0.0804598	-3.63559	0	0	down	yes
ENSMUSG00000078554	Fam229a	68233	ENSMUST00000106043;ENSMUST00000135698	GO:0003674(molecular_function);GO:0005575(cellular_component);GO:0008150(biological_process);GO:0008150(biological_process)	NA	NA	NA	family with sequence similarity 229, member A [Source:MGI Symbol;Acc:MGI:1915483]	protein_coding;retained_intron	NA	5.98847	4.99551	4.9244	91.8806	80.4572	78.2238	0.0634909	-3.97731	0	0	down	yes
ENSMUSG00000017195	Zpbp2	69376	ENSMUST00000017339;ENSMUST00000107509;ENSMUST00000081033;ENSMUST00000107511;ENSMUST00000126236;ENSMUST00000107513	GO:0001669(acrosomal vesicle);GO:0001675(acrosome assembly);GO:0002199(zona pellucida receptor complex);GO:0002638(negative regulation of immunoglobulin production);GO:0003674(molecular_function);GO:0005576(extracellular region);GO:0006665(sphingolipid metabolic process);GO:0007339(binding of sperm to zona pellucida);GO:0031410(cytoplasmic vesicle);GO:0044297(cell body);GO:0046466(membrane lipid …	NA	NA	NA	zona pellucida binding protein 2 [Source:MGI Symbol;Acc:MGI:1916626]	protein_coding;processed_transcript	NA	7.97592	6.23469	8.42759	97.8025	95.6541	100.122	0.0771112	-3.69692	0	0	down	yes
ENSMUSG00000074764	Sel1l2	228684	ENSMUST00000122367;ENSMUST00000120133;ENSMUST00000134475	GO:0000839(Hrd1p ubiquitin ligase ERAD-L complex);GO:0005515(protein binding);GO:0016020(membrane);GO:0016021(integral component of membrane);GO:0030433(ubiquitin-dependent ERAD pathway);GO:0030433(ubiquitin-dependent ERAD pathway)	04141(Protein processing in endoplasmic reticulum);04141(Protein processing in endoplasmic reticulum)	K14026	NA	sel-1 suppressor of lin-12-like 2 (C. elegans) [Source:MGI Symbol;Acc:MGI:2684964]	protein_coding;processed_transcript	NA	1.31705	1.2801	1.41984	21.5127	24.475	23.5566	0.0577614	-4.11375	0	0	down	yes
ENSMUSG00000079707	Tcte3		ENSMUST00000040746;ENSMUST00000097398	GO:0003674(molecular_function);GO:0003774(motor activity);GO:0005515(protein binding);GO:0005575(cellular_component);GO:0005737(cytoplasm);GO:0005856(cytoskeleton);GO:0005868(cytoplasmic dynein complex);GO:0005874(microtubule);GO:0007018(microtubule-based movement);GO:0008150(biological_process);GO:0016020(membrane);GO:0019898(extrinsic component of membrane);GO:0030286(dynein complex);GO:0036126…	NA	NA	NA	t-complex-associated testis expressed 3 [Source:MGI Symbol;Acc:MGI:98642]	protein_coding	NA	37.3142	33.1456	34.0987	432.907	434.328	431.473	0.0805096	-3.6347	0	0	down	yes
ENSMUSG00000053624	Gykl1	14625	ENSMUST00000066193	GO:0000166(nucleotide binding);GO:0004370(glycerol kinase activity);GO:0005524(ATP binding);GO:0005737(cytoplasm);GO:0005739(mitochondrion);GO:0005741(mitochondrial outer membrane);GO:0005975(carbohydrate metabolic process);GO:0006071(glycerol metabolic process);GO:0006072(glycerol-3-phosphate metabolic process);GO:0006641(triglyceride metabolic process);GO:0016020(membrane);GO:0016021(integral c…	NA	NA	NA	glycerol kinase-like 1 [Source:MGI Symbol;Acc:MGI:891990]	protein_coding	NA	10.7317	9.64418	11.6931	163.33	163.435	161.645	0.0656602	-3.92884	0	0	down	yes
ENSMUSG00000070388	Fbxo39	628100	ENSMUST00000108504	GO:0003674(molecular_function);GO:0005515(protein binding);GO:0019005(SCF ubiquitin ligase complex);GO:0031146(SCF-dependent proteasomal ubiquitin-dependent protein catabolic process)	NA	K10314	NA	F-box protein 39 [Source:MGI Symbol;Acc:MGI:3505735]	protein_coding	NA	1.76232	1.81937	2.07271	36.201	35.1528	35.8975	0.0527211	-4.24548	0	0	down	yes
ENSMUSG00000060268	Armh1	381544	ENSMUST00000165128;ENSMUST00000077500;ENSMUST00000130660	GO:0003674(molecular_function);GO:0005575(cellular_component);GO:0008150(biological_process);GO:0008150(biological_process)	NA	NA	NA	armadillo-like helical domain containing 1 [Source:MGI Symbol;Acc:MGI:2686507]	protein_coding;retained_intron;processed_transcript	NA	6.44619	6.13523	6.54667	36.7931	38.0498	36.3318	0.172054	-2.53906	0	0	down	yes
ENSMUSG00000049506	Sppl2c	237958	ENSMUST00000059448;ENSMUST00000107000	GO:0004190(aspartic-type endopeptidase activity);GO:0005765(lysosomal membrane);GO:0005783(endoplasmic reticulum);GO:0005789(endoplasmic reticulum membrane);GO:0006508(proteolysis);GO:0008233(peptidase activity);GO:0016020(membrane);GO:0016021(integral component of membrane);GO:0016787(hydrolase activity);GO:0030660(Golgi-associated vesicle membrane);GO:0033619(membrane protein proteolysis);GO:00…	NA	K14212	EC:3.4.23.-	signal peptide peptidase 2C [Source:MGI Symbol;Acc:MGI:3045264]	protein_coding	NA	6.9235	5.5838	6.5487	109.33	108.087	110.584	0.0580975	-4.10538	0	0	down	yes
ENSMUSG00000070999	Ccin	442829	ENSMUST00000095107	GO:0005515(protein binding);GO:0005737(cytoplasm);GO:0005856(cytoskeleton);GO:0007275(multicellular organism development);GO:0007283(spermatogenesis);GO:0007420(brain development);GO:0015629(actin cytoskeleton);GO:0030036(actin cytoskeleton organization);GO:0030154(cell differentiation);GO:0032839(dendrite cytoplasm);GO:0033150(cytoskeletal calyx);GO:0051015(actin filament binding)	NA	NA	NA	calicin [Source:MGI Symbol;Acc:MGI:3045316]	protein_coding	NA	6.2192	5.19943	5.96156	123.413	118.153	116.417	0.0485503	-4.36438	0	0	down	yes
ENSMUSG00000019558	Slc6a8	102857	ENSMUST00000170614;ENSMUST00000033752;ENSMUST00000168764;ENSMUST00000114465;ENSMUST00000146796;ENSMUST00000168831;ENSMUST00000167828;ENSMUST00000170574;ENSMUST00000171398;ENSMUST00000114464	GO:0005308(creatine transmembrane transporter activity);GO:0005309(creatine:sodium symporter activity);GO:0005328(neurotransmitter:sodium symporter activity);GO:0005886(plasma membrane);GO:0005887(integral component of plasma membrane);GO:0006811(ion transport);GO:0006814(sodium ion transport);GO:0006836(neurotransmitter transport);GO:0015220(choline transmembrane transporter activity);GO:0015293…	NA	K05041	NA	solute carrier family 6 (neurotransmitter transporter, creatine), member 8 [Source:MGI Symbol;Acc:MGI:2147834]	retained_intron;protein_coding;nonsense_mediated_decay	R_MMU_71288(Creatine_metabolism);R_MMU_1430728(Metabolism);R_MMU_71291(Metabolism_of_amino_acids_and_derivatives)	12.8564	12.9941	13.9118	0.965955	0.770722	0.736281	16.0788	4.00709	0	0	up	yes
ENSMUSG00000036743	Psma8	73677	ENSMUST00000040860;ENSMUST00000234177;ENSMUST00000234869;ENSMUST00000235037;ENSMUST00000234318;ENSMUST00000234922	GO:0000502(proteasome complex);GO:0004175(endopeptidase activity);GO:0004298(threonine-type endopeptidase activity);GO:0005515(protein binding);GO:0005634(nucleus);GO:0005654(nucleoplasm);GO:0005737(cytoplasm);GO:0005829(cytosol);GO:0005839(proteasome core complex);GO:0006508(proteolysis);GO:0006511(ubiquitin-dependent protein catabolic process);GO:0007283(spermatogenesis);GO:0008233(peptidase ac…	03050(Proteasome);03050(Proteasome)	K02731	EC:3.4.25.1	proteasome subunit alpha 8 [Source:MGI Symbol;Acc:MGI:1920927]	protein_coding;nonsense_mediated_decay;retained_intron	R_MMU_5668541(TNFR2_non_canonical_NF_kB_pathway);R_MMU_68949(Orc1_removal_from_chromatin);R_MMU_1234176(Oxygen_dependent_proline_hydroxylation_of_Hypoxia_inducible_Factor_Alpha);R_MMU_8852276(The_role_of_GTSE1_in_G2/M_progression_after_G2_checkpoint);R_MMU_5689880(Ub_specific_processing_proteases);R_MMU_5607761(Dectin_1_mediated_noncanonical_NF_kB_signaling);R_MMU_9707587(Regulation_of_HMOX1_expr…	6.81103	6.60074	6.31315	30.484	30.2859	30.0331	0.217228	-2.20272	0	0	down	yes
ENSMUSG00000042599	Kdm7a	338523	ENSMUST00000002305;ENSMUST00000127036	GO:0005506(iron ion binding);GO:0005634(nucleus);GO:0005654(nucleoplasm);GO:0005730(nucleolus);GO:0006325(chromatin organization);GO:0007399(nervous system development);GO:0008270(zinc ion binding);GO:0016491(oxidoreductase activity);GO:0016706(2-oxoglutarate-dependent dioxygenase activity);GO:0030901(midbrain development);GO:0032454(histone demethylase activity (H3-K9 specific));GO:0033169(histo…	NA	K11445	EC:1.14.11.-	lysine (K)-specific demethylase 7A [Source:MGI Symbol;Acc:MGI:2443388]	protein_coding;processed_transcript	R_MMU_3214842(HDMs_demethylate_histones);R_MMU_3247509(Chromatin_modifying_enzymes);R_MMU_4839726(Chromatin_organization)	22.256	20.8675	22.7893	3.87382	3.64855	3.69483	5.87605	2.55485	0	0	up	yes
ENSMUSG00000021177	Tdp1	104884	ENSMUST00000153627;ENSMUST00000137653;ENSMUST00000151019;ENSMUST00000021594;ENSMUST00000125639;ENSMUST00000221396;ENSMUST00000126424;ENSMUST00000128739;ENSMUST00000220685	GO:0000012(single strand break repair);GO:0003690(double-stranded DNA binding);GO:0003697(single-stranded DNA binding);GO:0004518(nuclease activity);GO:0005634(nucleus);GO:0005654(nucleoplasm);GO:0005737(cytoplasm);GO:0005886(plasma membrane);GO:0006281(DNA repair);GO:0006302(double-strand break repair);GO:0006974(cellular response to DNA damage stimulus);GO:0008081(phosphoric diester hydrolase a…	NA	K10862	EC:3.1.4.-	tyrosyl-DNA phosphodiesterase 1 [Source:MGI Symbol;Acc:MGI:1920036]	protein_coding;retained_intron;processed_transcript	R_MMU_5693532(DNA_Double_Strand_Break_Repair);R_MMU_5693571(Nonhomologous_End_Joining_(NHEJ));R_MMU_73894(DNA_Repair)	2.58806	2.57707	2.74831	10.766	10.332	10.5495	0.250049	-1.99971	0	0	down	yes
ENSMUSG00000118396	Iqcf2	547049	ENSMUST00000062917;ENSMUST00000215525;ENSMUST00000189866	GO:0001669(acrosomal vesicle);GO:0003674(molecular_function);GO:0005515(protein binding);GO:0005516(calmodulin binding);GO:0005575(cellular_component);GO:0008150(biological_process);GO:2000344(positive regulation of acrosome reaction);GO:2000344(positive regulation of acrosome reaction)	NA	NA	NA	IQ motif containing F2 [Source:MGI Symbol;Acc:MGI:3646813]	protein_coding;processed_transcript	NA	34.4536	32.621	34.2325	198.194	192.49	189.83	0.174513	-2.5186	0	0	down	yes
ENSMUSG00000054452	Tle5	14797	ENSMUST00000002518;ENSMUST00000219870;ENSMUST00000218690;ENSMUST00000218432;ENSMUST00000220282;ENSMUST00000218574;ENSMUST00000220348;ENSMUST00000220368;ENSMUST00000217807;ENSMUST00000218611	GO:0000122(negative regulation of transcription by RNA polymerase II);GO:0001501(skeletal system development);GO:0003714(transcription corepressor activity);GO:0005515(protein binding);GO:0005634(nucleus);GO:0005654(nucleoplasm);GO:0005667(transcription factor complex);GO:0006355(regulation of transcription, DNA-templated);GO:0006357(regulation of transcription by RNA polymerase II);GO:0010629(ne…	NA	NA	NA	TLE family member 5, transcriptional modulator [Source:MGI Symbol;Acc:MGI:95806]	protein_coding;retained_intron;nonsense_mediated_decay	NA	79.9228	82.6769	83.5824	12.3027	11.7369	11.9309	6.84401	2.77484	0	0	up	yes
ENSMUSG00000022756	Slc7a4	224022	ENSMUST00000232226;ENSMUST00000232429;ENSMUST00000231645;ENSMUST00000231552;ENSMUST00000232186;ENSMUST00000172164;ENSMUST00000232336;ENSMUST00000232385;ENSMUST00000231283;ENSMUST00000063544;ENSMUST00000231615	GO:0003333(amino acid transmembrane transport);GO:0005886(plasma membrane);GO:0006865(amino acid transport);GO:0015171(amino acid transmembrane transporter activity);GO:0016020(membrane);GO:0016021(integral component of membrane);GO:0022857(transmembrane transporter activity);GO:0055085(transmembrane transport);GO:0055085(transmembrane transport)	NA	K13866	NA	solute carrier family 7 (cationic amino acid transporter, y+ system), member 4 [Source:MGI Symbol;Acc:MGI:2146512]	protein_coding;retained_intron	NA	36.433	39.5082	42.7532	3.3585	3.22729	3.31734	11.9855	3.58322	0	0	up	yes
ENSMUSG00000036244	Tbc1d21	74286	ENSMUST00000040217;ENSMUST00000213847	GO:0001669(acrosomal vesicle);GO:0003779(actin binding);GO:0005096(GTPase activator activity);GO:0005737(cytoplasm);GO:0005856(cytoskeleton);GO:0006886(intracellular protein transport);GO:0007283(spermatogenesis);GO:0017137(Rab GTPase binding);GO:0030154(cell differentiation);GO:0031410(cytoplasmic vesicle);GO:0090630(activation of GTPase activity);GO:0090630(activation of GTPase activity)	NA	NA	NA	TBC1 domain family, member 21 [Source:MGI Symbol;Acc:MGI:1921536]	protein_coding;nonsense_mediated_decay	NA	9.58755	8.64639	9.83997	77.3357	77.985	79.1005	0.119758	-3.0618	0	0	down	yes
ENSMUSG00000035179	Ppp1r32	67752	ENSMUST00000038842;ENSMUST00000237522;ENSMUST00000236733;ENSMUST00000235392	GO:0019902(phosphatase binding);GO:0036064(ciliary basal body);GO:0036064(ciliary basal body)	NA	K17571	NA	protein phosphatase 1, regulatory subunit 32 [Source:MGI Symbol;Acc:MGI:1915002]	protein_coding	NA	6.86294	4.80504	6.08413	111.836	110.413	115.727	0.0525248	-4.25086	0	0	down	yes
ENSMUSG00000012609	Ttll5	320244	ENSMUST00000040179;ENSMUST00000110220;ENSMUST00000175844;ENSMUST00000142411;ENSMUST00000040273;ENSMUST00000155448;ENSMUST00000176460;ENSMUST00000153570;ENSMUST00000220906;ENSMUST00000095536;ENSMUST00000110224;ENSMUST00000177525;ENSMUST00000177188;ENSMUST00000175899;ENSMUST00000124701;ENSMUST00000176695;ENSMUST00000176008;ENSMUST00000177168	GO:0000166(nucleotide binding);GO:0000226(microtubule cytoskeleton organization);GO:0005524(ATP binding);GO:0005634(nucleus);GO:0005737(cytoplasm);GO:0005813(centrosome);GO:0005829(cytosol);GO:0005856(cytoskeleton);GO:0005874(microtubule);GO:0005886(plasma membrane);GO:0005929(cilium);GO:0006464(cellular protein modification process);GO:0007283(spermatogenesis);GO:0007288(sperm axoneme assembly);…	NA	K16602	EC:6.-.-.-	tubulin tyrosine ligase-like family, member 5 [Source:MGI Symbol;Acc:MGI:2443657]	protein_coding;nonsense_mediated_decay;processed_transcript;retained_intron	R_MMU_597592(Post_translational_protein_modification);R_MMU_392499(Metabolism_of_proteins);R_MMU_8955332(Carboxyterminal_post_translational_modifications_of_tubulin)	3.48502	3.28329	3.55005	19.0008	20.0846	20.3463	0.173617	-2.52602	0	0	down	yes
ENSMUSG00000002324	Rec8	56739	ENSMUST00000002395;ENSMUST00000227922;ENSMUST00000155193;ENSMUST00000141425	GO:0000724(double-strand break repair via homologous recombination);GO:0000775(chromosome, centromeric region);GO:0000778(condensed nuclear chromosome kinetochore);GO:0000780(condensed nuclear chromosome, centromeric region);GO:0000793(condensed chromosome);GO:0000794(condensed nuclear chromosome);GO:0000795(synaptonemal complex);GO:0000798(nuclear cohesin complex);GO:0000800(lateral element);GO:…	04114(Oocyte meiosis);04114(Oocyte meiosis)	K13054	NA	REC8 meiotic recombination protein [Source:MGI Symbol;Acc:MGI:1929645]	protein_coding;retained_intron	NA	2.97019	2.92352	3.34535	20.4377	20.2132	19.7426	0.152981	-2.70857	0	0	down	yes
ENSMUSG00000063972	Nr6a1	14536	ENSMUST00000112877;ENSMUST00000142130;ENSMUST00000123099;ENSMUST00000123342;ENSMUST00000203202;ENSMUST00000156301;ENSMUST00000128688;ENSMUST00000076275	GO:0000122(negative regulation of transcription by RNA polymerase II);GO:0000978(RNA polymerase II cis-regulatory region sequence-specific DNA binding);GO:0001228(DNA-binding transcription activator activity, RNA polymerase II-specific);GO:0003677(DNA binding);GO:0003700(DNA-binding transcription factor activity);GO:0003707(steroid hormone receptor activity);GO:0004879(nuclear receptor activity);…	NA	K08561	NA	nuclear receptor subfamily 6, group A, member 1 [Source:MGI Symbol;Acc:MGI:1352459]	protein_coding;processed_transcript;retained_intron	R_MMU_73857(RNA_Polymerase_II_Transcription);R_MMU_212436(Generic_Transcription_Pathway);R_MMU_383280(Nuclear_Receptor_transcription_pathway);R_MMU_74160(Gene_expression_(Transcription))	4.24642	4.0381	4.44914	17.4161	17.8317	17.4366	0.241696	-2.04873	0	0	down	yes
ENSMUSG00000076438	Oxct2b	353371	ENSMUST00000102648	GO:0005739(mitochondrion);GO:0008260(3-oxoacid CoA-transferase activity);GO:0008410(CoA-transferase activity);GO:0016740(transferase activity);GO:0046952(ketone body catabolic process)	00072(Synthesis and degradation of ketone bodies);00280(Valine, leucine and isoleucine degradation);00650(Butanoate metabolism)	K01027	EC:2.8.3.5	3-oxoacid CoA transferase 2B [Source:MGI Symbol;Acc:MGI:2664115]	protein_coding	R_MMU_556833(Metabolism_of_lipids);R_MMU_1430728(Metabolism);R_MMU_74182(Ketone_body_metabolism);R_MMU_77108(Utilization_of_Ketone_Bodies)	19.1164	20.0109	21.6813	96.7733	93.5993	92.0022	0.215347	-2.21526	0	0	down	yes
ENSMUSG00000023931	Efhb	211482	ENSMUST00000024725;ENSMUST00000233544	GO:0005509(calcium ion binding);GO:0005575(cellular_component);GO:0005737(cytoplasm);GO:0032091(negative regulation of protein binding);GO:0046872(metal ion binding);GO:0061891(calcium ion sensor activity);GO:0070884(regulation of calcineurin-NFAT signaling cascade);GO:2001256(regulation of store-operated calcium entry);GO:2001256(regulation of store-operated calcium entry)	NA	NA	NA	EF hand domain family, member B [Source:MGI Symbol;Acc:MGI:3045296]	protein_coding;nonsense_mediated_decay	NA	1.18833	0.895775	0.991258	17.5187	17.14	18.3803	0.0579831	-4.10822	0	0	down	yes
ENSMUSG00000028278	Rragd	52187	ENSMUST00000098190;ENSMUST00000029946;ENSMUST00000136792	GO:0000166(nucleotide binding);GO:0003924(GTPase activity);GO:0005525(GTP binding);GO:0005634(nucleus);GO:0005654(nucleoplasm);GO:0005737(cytoplasm);GO:0005764(lysosome);GO:0005813(centrosome);GO:0019003(GDP binding);GO:0032008(positive regulation of TOR signaling);GO:0046982(protein heterodimerization activity);GO:0051020(GTPase binding);GO:0071230(cellular response to amino acid stimulus);GO:00…	04140(Autophagy - animal);04150(mTOR signaling pathway);04150(mTOR signaling pathway)	K16186	NA	Ras-related GTP binding D [Source:MGI Symbol;Acc:MGI:1098604]	protein_coding;processed_transcript	R_MMU_2262752(Cellular_responses_to_stress);R_MMU_73857(RNA_Polymerase_II_Transcription);R_MMU_212436(Generic_Transcription_Pathway);R_MMU_9711097(Cellular_response_to_starvation);R_MMU_8953897(Cellular_responses_to_external_stimuli);R_MMU_380972(Energy_dependent_regulation_of_mTOR_by_LKB1_AMPK);R_MMU_8943724(Regulation_of_PTEN_gene_transcription);R_MMU_1257604(PIP3_activates_AKT_signaling);R_MMU…	16.8286	16.8238	18.8144	1.9957	2.20605	2.22976	8.15778	3.02818	0	0	up	yes
ENSMUSG00000038987	Cfap157	227736	ENSMUST00000102813;ENSMUST00000150918	GO:0005515(protein binding);GO:0005737(cytoplasm);GO:0005829(cytosol);GO:0005856(cytoskeleton);GO:0005886(plasma membrane);GO:0005929(cilium);GO:0007283(spermatogenesis);GO:0007288(sperm axoneme assembly);GO:0008017(microtubule binding);GO:0030154(cell differentiation);GO:0036064(ciliary basal body);GO:0042995(cell projection);GO:0043231(intracellular membrane-bounded organelle);GO:0043231(intrac…	NA	NA	NA	cilia and flagella associated protein 157 [Source:MGI Symbol;Acc:MGI:2447809]	protein_coding;retained_intron	NA	4.23536	4.39811	5.07091	43.5315	42.9457	44.3964	0.104715	-3.25546	0	0	down	yes
ENSMUSG00000035890	Rnf126	70294	ENSMUST00000047203;ENSMUST00000218770;ENSMUST00000219189	GO:0005154(epidermal growth factor receptor binding);GO:0005515(protein binding);GO:0005634(nucleus);GO:0005654(nucleoplasm);GO:0005737(cytoplasm);GO:0005829(cytosol);GO:0006511(ubiquitin-dependent protein catabolic process);GO:0006513(protein monoubiquitination);GO:0016567(protein ubiquitination);GO:0016740(transferase activity);GO:0042059(negative regulation of epidermal growth factor receptor …	NA	K11982	EC:2.3.2.27	ring finger protein 126 [Source:MGI Symbol;Acc:MGI:1917544]	protein_coding;processed_transcript;retained_intron	R_MMU_168256(Immune_System);R_MMU_983168(Antigen_processing:_Ubiquitination_&_Proteasome_degradation);R_MMU_1280218(Adaptive_Immune_System);R_MMU_983169(Class_I_MHC_mediated_antigen_processing_&_presentation)	26.9278	28.352	31.8412	196.713	193.009	202.933	0.147001	-2.7661	0	0	down	yes
ENSMUSG00000037747	Phyhipl	70911	ENSMUST00000162251;ENSMUST00000046513;ENSMUST00000162571;ENSMUST00000162470;ENSMUST00000163054	GO:0003674(molecular_function);GO:0005515(protein binding);GO:0005737(cytoplasm);GO:0005739(mitochondrion);GO:0008150(biological_process);GO:0008150(biological_process)	NA	NA	NA	phytanoyl-CoA hydroxylase interacting protein-like [Source:MGI Symbol;Acc:MGI:1918161]	protein_coding;processed_transcript;retained_intron	NA	1.93628	1.88794	1.78301	26.2276	26.6629	26.3129	0.0707954	-3.8202	0	0	down	yes
ENSMUSG00000040163	1700034J05Rik	73344	ENSMUST00000111622;ENSMUST00000036592	GO:0003674(molecular_function);GO:0005575(cellular_component);GO:0008150(biological_process);GO:0008150(biological_process)	NA	NA	NA	RIKEN cDNA 1700034J05 gene [Source:MGI Symbol;Acc:MGI:1920594]	protein_coding	NA	6.64729	6.59214	6.77488	77.0466	79.1858	81.6083	0.08415	-3.57089	0	0	down	yes
ENSMUSG00000043468	Adam30	71078	ENSMUST00000050342;ENSMUST00000198363	GO:0003674(molecular_function);GO:0004222(metalloendopeptidase activity);GO:0006508(proteolysis);GO:0007229(integrin-mediated signaling pathway);GO:0008150(biological_process);GO:0008237(metallopeptidase activity);GO:0009897(external side of plasma membrane);GO:0016020(membrane);GO:0016021(integral component of membrane);GO:1990913(sperm head plasma membrane);GO:1990913(sperm head plasma membrane)	NA	K08615	EC:3.4.24.-	a disintegrin and metallopeptidase domain 30 [Source:MGI Symbol;Acc:MGI:1918328]	protein_coding	R_MMU_1474165(Reproduction);R_MMU_2534343(Interaction_With_Cumulus_Cells_And_The_Zona_Pellucida);R_MMU_1187000(Fertilization)	1.58528	1.27069	1.38904	18.7366	17.5088	18.6205	0.0773706	-3.69207	0	0	down	yes
ENSMUSG00000032023	Jhy	70989	ENSMUST00000034521;ENSMUST00000160120;ENSMUST00000162122	GO:0003674(molecular_function);GO:0005575(cellular_component);GO:0005576(extracellular region);GO:0007420(brain development);GO:0030030(cell projection organization);GO:0030154(cell differentiation);GO:0032053(ciliary basal body organization);GO:0035082(axoneme assembly);GO:0044458(motile cilium assembly);GO:0090175(regulation of establishment of planar polarity);GO:0090660(cerebrospinal fluid ci…	NA	NA	NA	junctional cadherin complex regulator [Source:MGI Symbol;Acc:MGI:1918239]	protein_coding;retained_intron	NA	1.75814	1.60337	1.42286	22.1036	20.7852	23.327	0.0722543	-3.79077	0	0	down	yes
ENSMUSG00000086587	Gm11837	100038514	ENSMUST00000136992;ENSMUST00000137532;ENSMUST00000152024	NA	NA	NA	NA	predicted gene 11837 [Source:MGI Symbol;Acc:MGI:3702175]	antisense	NA	15.825	14.3198	13.1589	134.69	145.066	143.434	0.102327	-3.28875	0	0	down	yes
ENSMUSG00000078941	Ak6	102216272	ENSMUST00000190729;ENSMUST00000022135;ENSMUST00000084721;ENSMUST00000185901;ENSMUST00000190210	GO:0000124(SAGA complex);GO:0000125(PCAF complex);GO:0000166(nucleotide binding);GO:0000492(box C/D snoRNP assembly);GO:0000976(transcription regulatory region sequence-specific DNA binding);GO:0002039(p53 binding);GO:0003677(DNA binding);GO:0003713(transcription coactivator activity);GO:0004017(adenylate kinase activity);GO:0004140(dephospho-CoA kinase activity);GO:0004402(histone acetyltransfer…	00230(Purine metabolism);03008(Ribosome biogenesis in eukaryotes);03022(Basal transcription factors);03022(Basal transcription factors)	K14535;K18532	EC:2.7.4.3	adenylate kinase 6 [Source:MGI Symbol;Acc:MGI:5510732]	protein_coding;retained_intron	R_MMU_499943(Interconversion_of_nucleotide_di__and_triphosphates);R_MMU_674695(RNA_Polymerase_II_Pre_transcription_Events);R_MMU_1430728(Metabolism);R_MMU_73857(RNA_Polymerase_II_Transcription);R_MMU_73776(RNA_Polymerase_II_Promoter_Escape);R_MMU_212436(Generic_Transcription_Pathway);R_MMU_6807505(RNA_polymerase_II_transcribes_snRNA_genes);R_MMU_73779(RNA_Polymerase_II_Transcription_Pre_Initiatio…	25.3102	25.4727	27.7302	86.2957	92.0577	88.3974	0.294331	-1.76449	0	0	down	yes
ENSMUSG00000029767	Calu	12321	ENSMUST00000031779;ENSMUST00000090481;ENSMUST00000156163;ENSMUST00000174096;ENSMUST00000138523	GO:0004857(enzyme inhibitor activity);GO:0005509(calcium ion binding);GO:0005576(extracellular region);GO:0005783(endoplasmic reticulum);GO:0005788(endoplasmic reticulum lumen);GO:0005789(endoplasmic reticulum membrane);GO:0005794(Golgi apparatus);GO:0016020(membrane);GO:0016529(sarcoplasmic reticulum);GO:0019899(enzyme binding);GO:0033018(sarcoplasmic reticulum lumen);GO:0042470(melanosome);GO:0…	NA	NA	NA	calumenin [Source:MGI Symbol;Acc:MGI:1097158]	protein_coding;nonsense_mediated_decay;processed_transcript	R_MMU_8957275(Post_translational_protein_phosphorylation);R_MMU_597592(Post_translational_protein_modification);R_MMU_392499(Metabolism_of_proteins);R_MMU_381426(Regulation_of_Insulin_like_Growth_Factor_(IGF)_transport_and_uptake_by_Insulin_like_Growth_Factor_Binding_Proteins_(IGFBPs))	54.2839	52.8171	58.8407	7.68352	7.61326	7.64467	7.23327	2.85465	0	0	up	yes
ENSMUSG00000050379	Septin6	56526	ENSMUST00000053456;ENSMUST00000115239;ENSMUST00000060474;ENSMUST00000128766;ENSMUST00000152291	GO:0000166(nucleotide binding);GO:0000775(chromosome, centromeric region);GO:0000776(kinetochore);GO:0000777(condensed chromosome kinetochore);GO:0003924(GTPase activity);GO:0005515(protein binding);GO:0005525(GTP binding);GO:0005694(chromosome);GO:0005737(cytoplasm);GO:0005819(spindle);GO:0005856(cytoskeleton);GO:0005929(cilium);GO:0005940(septin ring);GO:0007049(cell cycle);GO:0007283(spermatog…	05100(Bacterial invasion of epithelial cells);05100(Bacterial invasion of epithelial cells)	K16939	NA	septin 6 [Source:MGI Symbol;Acc:MGI:1888939]	protein_coding;retained_intron	NA	17.6268	17.9866	19.0001	2.68111	2.59297	2.85979	6.71434	2.74725	0	0	up	yes
ENSMUSG00000064373	Selenop	20363	ENSMUST00000159216;ENSMUST00000159158;ENSMUST00000082424;ENSMUST00000160930;ENSMUST00000159247;ENSMUST00000160311	GO:0001887(selenium compound metabolic process);GO:0005515(protein binding);GO:0005576(extracellular region);GO:0005615(extracellular space);GO:0007420(brain development);GO:0007626(locomotory behavior);GO:0008430(selenium binding);GO:0009791(post-embryonic development);GO:0019953(sexual reproduction);GO:0040008(regulation of growth);GO:0040008(regulation of growth)	NA	NA	NA	selenoprotein P [Source:MGI Symbol;Acc:MGI:894288]	protein_coding;retained_intron	R_MMU_109582(Hemostasis);R_MMU_76002(Platelet_activation,_signaling_and_aggregation);R_MMU_114608(Platelet_degranulation);R_MMU_76005(Response_to_elevated_platelet_cytosolic_Ca2+)	283.642	292.804	323.498	25.5041	26.7231	26.5251	11.4275	3.51444	0	0	up	yes
ENSMUSG00000038759	Nup205	70699	ENSMUST00000201374;ENSMUST00000201609;ENSMUST00000202898;ENSMUST00000201842;ENSMUST00000200739;ENSMUST00000043815	GO:0005634(nucleus);GO:0005643(nuclear pore);GO:0006913(nucleocytoplasmic transport);GO:0006999(nuclear pore organization);GO:0017056(structural constituent of nuclear pore);GO:0031965(nuclear membrane);GO:0034399(nuclear periphery);GO:0044611(nuclear pore inner ring);GO:0051292(nuclear pore complex assembly);GO:0051292(nuclear pore complex assembly)	03013(RNA transport);03013(RNA transport)	K14310	NA	nucleoporin 205 [Source:MGI Symbol;Acc:MGI:2141625]	protein_coding;processed_transcript;retained_intron	R_MMU_3301854(Nuclear_Pore_Complex_(NPC)_Disassembly);R_MMU_3371453(Regulation_of_HSF1_mediated_heat_shock_response);R_MMU_4551638(SUMOylation_of_chromatin_organization_proteins);R_MMU_72203(Processing_of_Capped_Intron_Containing_Pre_mRNA);R_MMU_71387(Metabolism_of_carbohydrates);R_MMU_1430728(Metabolism);R_MMU_211000(Gene_Silencing_by_RNA);R_MMU_2262752(Cellular_responses_to_stress);R_MMU_323214…	10.8699	10.2237	11.2521	34.6756	34.7698	35.1576	0.309223	-1.69328	0	0	down	yes
ENSMUSG00000028730	Cfap57	68625	ENSMUST00000081921;ENSMUST00000071972	GO:0003674(molecular_function);GO:0005515(protein binding);GO:0005515(protein binding)	NA	NA	NA	cilia and flagella associated protein 57 [Source:MGI Symbol;Acc:MGI:2686209]	protein_coding	NA	4.61941	3.95931	4.02254	47.2267	47.7919	47.5508	0.0883868	-3.50003	0	0	down	yes
ENSMUSG00000020917	Acly	104112	ENSMUST00000107389;ENSMUST00000165111;ENSMUST00000154888;ENSMUST00000107385;ENSMUST00000007131;ENSMUST00000152969;ENSMUST00000154151	GO:0000166(nucleotide binding);GO:0003824(catalytic activity);GO:0003878(ATP citrate synthase activity);GO:0005515(protein binding);GO:0005524(ATP binding);GO:0005654(nucleoplasm);GO:0005737(cytoplasm);GO:0005739(mitochondrion);GO:0005829(cytosol);GO:0005886(plasma membrane);GO:0006084(acetyl-CoA metabolic process);GO:0006085(acetyl-CoA biosynthetic process);GO:0006101(citrate metabolic process);…	00020(Citrate cycle (TCA cycle));00020(Citrate cycle (TCA cycle))	K01648	EC:2.3.3.8	ATP citrate lyase [Source:MGI Symbol;Acc:MGI:103251]	protein_coding;processed_transcript	R_MMU_556833(Metabolism_of_lipids);R_MMU_1430728(Metabolism);R_MMU_8978868(Fatty_acid_metabolism);R_MMU_75105(Fatty_acyl_CoA_biosynthesis);R_MMU_168256(Immune_System);R_MMU_6798695(Neutrophil_degranulation);R_MMU_168249(Innate_Immune_System)	57.9446	60.3024	64.8557	9.11529	8.82127	9.20471	6.74628	2.75409	0	0	up	yes
ENSMUSG00000062859	Tcp11	21463	ENSMUST00000233898;ENSMUST00000043925;ENSMUST00000233587;ENSMUST00000232728;ENSMUST00000233150;ENSMUST00000129046;ENSMUST00000233665;ENSMUST00000233961;ENSMUST00000233615;ENSMUST00000232798;ENSMUST00000233878;ENSMUST00000042692;ENSMUST00000233009;ENSMUST00000114836	NA	NA	NA	NA	t-complex protein 11 [Source:MGI Symbol;Acc:MGI:98544]	protein_coding;retained_intron;nonsense_mediated_decay;processed_transcript	NA	175.935	185.743	200.692	484.063	460.053	477.936	0.395464	-1.33838	0	0	down	yes
ENSMUSG00000067702	Tuba3a	22144	ENSMUST00000088246	GO:0000166(nucleotide binding);GO:0000226(microtubule cytoskeleton organization);GO:0000278(mitotic cell cycle);GO:0003674(molecular_function);GO:0003924(GTPase activity);GO:0005200(structural constituent of cytoskeleton);GO:0005525(GTP binding);GO:0005737(cytoplasm);GO:0005856(cytoskeleton);GO:0005874(microtubule);GO:0005929(cilium);GO:0007010(cytoskeleton organization);GO:0007017(microtubule-ba…	04145(Phagosome);04210(Apoptosis);04530(Tight junction);04540(Gap junction)	K07374	NA	tubulin, alpha 3A [Source:MGI Symbol;Acc:MGI:1095406]	protein_coding	R_MMU_157858(Gap_junction_trafficking_and_regulation);R_MMU_8852276(The_role_of_GTSE1_in_G2/M_progression_after_G2_checkpoint);R_MMU_9663891(Selective_autophagy);R_MMU_5653656(Vesicle_mediated_transport);R_MMU_373760(L1CAM_interactions);R_MMU_199977(ER_to_Golgi_Anterograde_Transport);R_MMU_5358351(Signaling_by_Hedgehog);R_MMU_5626467(RHO_GTPases_activate_IQGAPs);R_MMU_109582(Hemostasis);R_MMU_226…	72.0287	67.3238	73.7587	552.048	545.89	549.35	0.129371	-2.95041	0	0	down	yes
ENSMUSG00000041757	Plekha6	240753	ENSMUST00000212142;ENSMUST00000038295;ENSMUST00000189598;ENSMUST00000105082;ENSMUST00000187285;ENSMUST00000190694;ENSMUST00000190884;ENSMUST00000186917;ENSMUST00000190208;ENSMUST00000239123;ENSMUST00000187299;ENSMUST00000190186;ENSMUST00000212252	GO:0003674(molecular_function);GO:0005515(protein binding);GO:0005575(cellular_component);GO:0008150(biological_process);GO:0008150(biological_process)	NA	NA	NA	pleckstrin homology domain containing, family A member 6 [Source:MGI Symbol;Acc:MGI:2388662]	retained_intron;protein_coding;processed_transcript	R_MMU_1483255(PI_Metabolism);R_MMU_556833(Metabolism_of_lipids);R_MMU_1430728(Metabolism);R_MMU_1483257(Phospholipid_metabolism);R_MMU_1660499(Synthesis_of_PIPs_at_the_plasma_membrane)	2.52923	2.40714	2.49243	12.6661	12.0544	12.4419	0.1999	-2.32265	0	0	down	yes
ENSMUSG00000038235	F11r	16456	ENSMUST00000043839;ENSMUST00000155913;ENSMUST00000144497	GO:0001817(regulation of cytokine production);GO:0005178(integrin binding);GO:0005886(plasma membrane);GO:0005911(cell-cell junction);GO:0005923(bicellular tight junction);GO:0007155(cell adhesion);GO:0007159(leukocyte cell-cell adhesion);GO:0008360(regulation of cell shape);GO:0009314(response to radiation);GO:0016020(membrane);GO:0016021(integral component of membrane);GO:0030054(cell junction)…	04514(Cell adhesion molecules (CAMs));04530(Tight junction);04670(Leukocyte transendothelial migration);04670(Leukocyte transendothelial migration)	K06089	NA	F11 receptor [Source:MGI Symbol;Acc:MGI:1321398]	protein_coding;retained_intron	R_MMU_421270(Cell_cell_junction_organization);R_MMU_170834(Signaling_by_TGF_beta_Receptor_Complex);R_MMU_9006936(Signaling_by_TGFB_family_members);R_MMU_109582(Hemostasis);R_MMU_1474244(Extracellular_matrix_organization);R_MMU_446728(Cell_junction_organization);R_MMU_420029(Tight_junction_interactions);R_MMU_202733(Cell_surface_interactions_at_the_vascular_wall);R_MMU_2173791(TGF_beta_receptor_si…	33.8441	35.9421	38.7282	4.79725	5.01943	4.9646	7.34134	2.87604	0	0	up	yes
ENSMUSG00000019302	Atp6v0a1	11975	ENSMUST00000092663;ENSMUST00000151554;ENSMUST00000154896;ENSMUST00000139857;ENSMUST00000044721;ENSMUST00000103110;ENSMUST00000134919;ENSMUST00000168757;ENSMUST00000127810	GO:0000220(vacuolar proton-transporting V-type ATPase, V0 domain);GO:0005515(protein binding);GO:0005737(cytoplasm);GO:0005794(Golgi apparatus);GO:0005829(cytosol);GO:0005886(plasma membrane);GO:0006811(ion transport);GO:0007035(vacuolar acidification);GO:0008021(synaptic vesicle);GO:0015078(proton transmembrane transporter activity);GO:0016020(membrane);GO:0016021(integral component of membrane)…	00190(Oxidative phosphorylation);04142(Lysosome);04145(Phagosome);04721(Synaptic vesicle cycle);04966(Collecting duct acid secretion);05152(Tuberculosis);05165(Human papillomavirus infection);05323(Rheumatoid arthritis);05323(Rheumatoid arthritis)	K02154	NA	ATPase, H+ transporting, lysosomal V0 subunit A1 [Source:MGI Symbol;Acc:MGI:103286]	protein_coding;processed_transcript	R_MMU_1222556(ROS_and_RNS_production_in_phagocytes);R_MMU_74752(Signaling_by_Insulin_receptor);R_MMU_382551(Transport_of_small_molecules);R_MMU_917977(Transferrin_endocytosis_and_recycling);R_MMU_168256(Immune_System);R_MMU_77387(Insulin_receptor_recycling);R_MMU_9006934(Signaling_by_Receptor_Tyrosine_Kinases);R_MMU_6798695(Neutrophil_degranulation);R_MMU_168249(Innate_Immune_System);R_MMU_162582…	19.21	20.0292	22.1395	3.21499	3.35787	3.31718	6.20612	2.63369	0	0	up	yes
ENSMUSG00000000957	Mmp14	17387	ENSMUST00000089688;ENSMUST00000198679;ENSMUST00000197874;ENSMUST00000225641;ENSMUST00000197947;ENSMUST00000226710;ENSMUST00000196155	GO:0001501(skeletal system development);GO:0001503(ossification);GO:0001525(angiogenesis);GO:0001541(ovarian follicle development);GO:0001666(response to hypoxia);GO:0001935(endothelial cell proliferation);GO:0001958(endochondral ossification);GO:0004175(endopeptidase activity);GO:0004222(metalloendopeptidase activity);GO:0005178(integrin binding);GO:0005615(extracellular space);GO:0005634(nucleu…	04668(TNF signaling pathway);04912(GnRH signaling pathway);04928(Parathyroid hormone synthesis, secretion and action);04928(Parathyroid hormone synthesis, secretion and action)	K07763	EC:3.4.24.80	matrix metallopeptidase 14 (membrane-inserted) [Source:MGI Symbol;Acc:MGI:101900]	protein_coding;retained_intron;nonsense_mediated_decay	R_MMU_1442490(Collagen_degradation);R_MMU_1474244(Extracellular_matrix_organization);R_MMU_1474228(Degradation_of_the_extracellular_matrix);R_MMU_1592389(Activation_of_Matrix_Metalloproteinases)	22.5428	24.026	26.8273	2.57968	2.42165	2.83991	9.36027	3.22655	0	0	up	yes
ENSMUSG00000019810	Fuca2	66848	ENSMUST00000121465;ENSMUST00000060212;ENSMUST00000150048	GO:0004560(alpha-L-fucosidase activity);GO:0005576(extracellular region);GO:0005615(extracellular space);GO:0005764(lysosome);GO:0005975(carbohydrate metabolic process);GO:0006004(fucose metabolic process);GO:0008152(metabolic process);GO:0009617(response to bacterium);GO:0016139(glycoside catabolic process);GO:0016787(hydrolase activity);GO:0016798(hydrolase activity, acting on glycosyl bonds);G…	00511(Other glycan degradation);00511(Other glycan degradation)	K01206	EC:3.2.1.51	fucosidase, alpha-L- 2, plasma [Source:MGI Symbol;Acc:MGI:1914098]	protein_coding;retained_intron	R_MMU_8957275(Post_translational_protein_phosphorylation);R_MMU_597592(Post_translational_protein_modification);R_MMU_392499(Metabolism_of_proteins);R_MMU_168256(Immune_System);R_MMU_6798695(Neutrophil_degranulation);R_MMU_168249(Innate_Immune_System);R_MMU_381426(Regulation_of_Insulin_like_Growth_Factor_(IGF)_transport_and_uptake_by_Insulin_like_Growth_Factor_Binding_Proteins_(IGFBPs))	30.1631	29.5309	31.5729	2.40413	2.30528	2.51087	12.6404	3.65997	0	0	up	yes
ENSMUSG00000024905	Tesmin	17771	ENSMUST00000025840;ENSMUST00000151341;ENSMUST00000142193;ENSMUST00000127142	GO:0000977(RNA polymerase II regulatory region sequence-specific DNA binding);GO:0005634(nucleus);GO:0005737(cytoplasm);GO:0006355(regulation of transcription, DNA-templated);GO:0007275(multicellular organism development);GO:0007283(spermatogenesis);GO:0030154(cell differentiation);GO:0030154(cell differentiation)	NA	NA	NA	testis expressed metallothionein like [Source:MGI Symbol;Acc:MGI:1340029]	protein_coding	NA	8.27704	7.60155	8.77815	32.839	30.8761	30.7447	0.261029	-1.93772	0	0	down	yes
ENSMUSG00000049091	Sephs2	20768	ENSMUST00000082428	GO:0000166(nucleotide binding);GO:0001887(selenium compound metabolic process);GO:0004756(selenide, water dikinase activity);GO:0005524(ATP binding);GO:0005737(cytoplasm);GO:0016260(selenocysteine biosynthetic process);GO:0016301(kinase activity);GO:0016310(phosphorylation);GO:0016740(transferase activity);GO:0046872(metal ion binding)	00450(Selenocompound metabolism)	NA	NA	selenophosphate synthetase 2 [Source:MGI Symbol;Acc:MGI:108388]	protein_coding	R_MMU_1430728(Metabolism);R_MMU_2408522(Selenoamino_acid_metabolism);R_MMU_2408557(Selenocysteine_synthesis);R_MMU_71291(Metabolism_of_amino_acids_and_derivatives)	12.1999	12.2665	12.2909	49.8042	49.4767	51.0451	0.244518	-2.03199	0	0	down	yes
ENSMUSG00000038398	Upf3a	67031	ENSMUST00000043767;ENSMUST00000211724;ENSMUST00000211643	GO:0000184(nuclear-transcribed mRNA catabolic process, nonsense-mediated decay);GO:0003676(nucleic acid binding);GO:0003729(mRNA binding);GO:0005634(nucleus);GO:0005654(nucleoplasm);GO:0005730(nucleolus);GO:0005737(cytoplasm);GO:0005829(cytosol);GO:0006986(response to unfolded protein);GO:0035145(exon-exon junction complex);GO:0042162(telomeric DNA binding);GO:0043231(intracellular membrane-bound…	03013(RNA transport);03015(mRNA surveillance pathway);03015(mRNA surveillance pathway)	K14328	NA	UPF3 regulator of nonsense transcripts homolog A (yeast) [Source:MGI Symbol;Acc:MGI:1914281]	protein_coding;retained_intron	R_MMU_975957(Nonsense_Mediated_Decay_(NMD)_enhanced_by_the_Exon_Junction_Complex_(EJC));R_MMU_927802(Nonsense_Mediated_Decay_(NMD));R_MMU_8953854(Metabolism_of_RNA)	5.95376	5.97988	6.17611	35.9807	32.8527	33.2837	0.177343	-2.49539	0	0	down	yes
ENSMUSG00000005533	Igf1r	16001	ENSMUST00000005671;ENSMUST00000208731;ENSMUST00000208348;ENSMUST00000207487;ENSMUST00000208871;ENSMUST00000207621	GO:0000166(nucleotide binding);GO:0004672(protein kinase activity);GO:0004713(protein tyrosine kinase activity);GO:0004714(transmembrane receptor protein tyrosine kinase activity);GO:0005010(insulin-like growth factor-activated receptor activity);GO:0005158(insulin receptor binding);GO:0005515(protein binding);GO:0005520(insulin-like growth factor binding);GO:0005524(ATP binding);GO:0006468(prote…	01521(EGFR tyrosine kinase inhibitor resistance);01522(Endocrine resistance);04010(MAPK signaling pathway);04014(Ras signaling pathway);04015(Rap1 signaling pathway);04066(HIF-1 signaling pathway);04068(FoxO signaling pathway);04114(Oocyte meiosis);04140(Autophagy - animal);04144(Endocytosis);04150(mTOR signaling pathway);04151(PI3K-Akt signaling pathway);04152(AMPK signaling pathway);04211(Longe…	K05087	EC:2.7.10.1	insulin-like growth factor I receptor [Source:MGI Symbol;Acc:MGI:96433]	protein_coding;retained_intron	R_MMU_2428924(IGF1R_signaling_cascade);R_MMU_9009391(Extra_nuclear_estrogen_signaling);R_MMU_9006931(Signaling_by_Nuclear_Receptors);R_MMU_2428933(SHC_related_events_triggered_by_IGF1R);R_MMU_8939211(ESR_mediated_signaling);R_MMU_9006934(Signaling_by_Receptor_Tyrosine_Kinases);R_MMU_2404192(Signaling_by_Type_1_Insulin_like_Growth_Factor_1_Receptor_(IGF1R));R_MMU_162582(Signal_Transduction);R_MMU_…	5.87986	6.06314	6.29447	0.792433	0.769858	0.788578	7.75776	2.95564	0	0	up	yes
ENSMUSG00000029552	Tes	21753	ENSMUST00000115467;ENSMUST00000200690;ENSMUST00000076654;ENSMUST00000121170	GO:0005737(cytoplasm);GO:0005925(focal adhesion);GO:0008270(zinc ion binding);GO:0030054(cell junction);GO:0042127(regulation of cell population proliferation);GO:0046872(metal ion binding);GO:0046872(metal ion binding)	NA	NA	NA	testis derived transcript [Source:MGI Symbol;Acc:MGI:105081]	protein_coding;retained_intron;processed_transcript	NA	1.40687	1.37889	1.34449	11.4308	10.7116	11.1847	0.12393	-3.0124	0	0	down	yes
ENSMUSG00000021785	Ngly1	59007	ENSMUST00000022310;ENSMUST00000223879;ENSMUST00000226089;ENSMUST00000153109;ENSMUST00000143947	GO:0000224(peptide-N4-(N-acetyl-beta-glucosaminyl)asparagine amidase activity);GO:0005515(protein binding);GO:0005634(nucleus);GO:0005737(cytoplasm);GO:0005829(cytosol);GO:0006515(protein quality control for misfolded or incompletely synthesized proteins);GO:0006516(glycoprotein catabolic process);GO:0006517(protein deglycosylation);GO:0016787(hydrolase activity);GO:0046872(metal ion binding);GO:…	04141(Protein processing in endoplasmic reticulum);04141(Protein processing in endoplasmic reticulum)	K01456	EC:3.5.1.52	N-glycanase 1 [Source:MGI Symbol;Acc:MGI:1913276]	protein_coding;retained_intron	R_MMU_597592(Post_translational_protein_modification);R_MMU_392499(Metabolism_of_proteins);R_MMU_446203(Asparagine_N_linked_glycosylation);R_MMU_532668(N_glycan_trimming_in_the_ER_and_Calnexin/Calreticulin_cycle)	4.90658	4.86097	4.99432	25.08	25.7574	25.3991	0.193633	-2.36861	0	0	down	yes
ENSMUSG00000041245	Wnk3	279561	ENSMUST00000184730;ENSMUST00000133852;ENSMUST00000184392;ENSMUST00000131844	GO:0000166(nucleotide binding);GO:0004672(protein kinase activity);GO:0004674(protein serine/threonine kinase activity);GO:0005524(ATP binding);GO:0005737(cytoplasm);GO:0005829(cytosol);GO:0005912(adherens junction);GO:0005923(bicellular tight junction);GO:0006468(protein phosphorylation);GO:0006884(cell volume homeostasis);GO:0007231(osmosensory signaling pathway);GO:0010765(positive regulation …	NA	K08867	EC:2.7.11.1	WNK lysine deficient protein kinase 3 [Source:MGI Symbol;Acc:MGI:2652875]	protein_coding;processed_transcript	R_MMU_382551(Transport_of_small_molecules);R_MMU_2672351(Stimuli_sensing_channels);R_MMU_983712(Ion_channel_transport)	29.6418	28.6871	33.5138	1.91107	2.25553	2.17839	14.4748	3.85548	0	0	up	yes
ENSMUSG00000005871	Apc	11789	ENSMUST00000079362;ENSMUST00000167136;ENSMUST00000170195;ENSMUST00000170023;ENSMUST00000066133;ENSMUST00000163295;ENSMUST00000171187	GO:0000281(mitotic cytokinesis);GO:0000776(kinetochore);GO:0005515(protein binding);GO:0005634(nucleus);GO:0005737(cytoplasm);GO:0005813(centrosome);GO:0005874(microtubule);GO:0005886(plasma membrane);GO:0005912(adherens junction);GO:0005923(bicellular tight junction);GO:0006974(cellular response to DNA damage stimulus);GO:0007026(negative regulation of microtubule depolymerization);GO:0007050(ce…	04310(Wnt signaling pathway);04390(Hippo signaling pathway);04550(Signaling pathways regulating pluripotency of stem cells);04810(Regulation of actin cytoskeleton);04934(Cushing syndrome);05165(Human papillomavirus infection);05200(Pathways in cancer);05206(MicroRNAs in cancer);05210(Colorectal cancer);05213(Endometrial cancer);05217(Basal cell carcinoma);05224(Breast cancer);05225(Hepatocellular…	K02085	NA	APC, WNT signaling pathway regulator [Source:MGI Symbol;Acc:MGI:88039]	protein_coding;processed_transcript;retained_intron;nonsense_mediated_decay	R_MMU_111465(Apoptotic_cleavage_of_cellular_proteins);R_MMU_3769402(Deactivation_of_the_beta_catenin_transactivating_complex);R_MMU_5357801(Programmed_Cell_Death);R_MMU_196299(Beta_catenin_phosphorylation_cascade);R_MMU_75153(Apoptotic_execution_phase);R_MMU_5689896(Ovarian_tumor_domain_proteases);R_MMU_201681(TCF_dependent_signaling_in_response_to_WNT);R_MMU_195721(Signaling_by_WNT);R_MMU_597592…	10.1309	10.0777	11.1174	1.56014	1.60161	1.58885	6.59409	2.72117	0	0	up	yes
ENSMUSG00000031181	Ctag2	70062	ENSMUST00000033524	GO:0000408(EKC/KEOPS complex);GO:0003674(molecular_function);GO:0045944(positive regulation of transcription by RNA polymerase II);GO:0070525(tRNA threonylcarbamoyladenosine metabolic process)	NA	K15902	NA	cancer/testis antigen 2 [Source:MGI Symbol;Acc:MGI:1917312]	protein_coding	NA	3.57597	3.23601	3.17806	54.9239	50.7341	53.9625	0.0625862	-3.99801	0	0	down	yes
ENSMUSG00000020389	Cdkl3	213084	ENSMUST00000109078;ENSMUST00000207272;ENSMUST00000150736;ENSMUST00000154701;ENSMUST00000063303;ENSMUST00000121591;ENSMUST00000135076;ENSMUST00000143228;ENSMUST00000109081;ENSMUST00000128853;ENSMUST00000109080;ENSMUST00000120374;ENSMUST00000063321;ENSMUST00000109076;ENSMUST00000147874;ENSMUST00000136021;ENSMUST00000109077	GO:0000166(nucleotide binding);GO:0004672(protein kinase activity);GO:0004674(protein serine/threonine kinase activity);GO:0004693(cyclin-dependent protein serine/threonine kinase activity);GO:0005524(ATP binding);GO:0005634(nucleus);GO:0005737(cytoplasm);GO:0006468(protein phosphorylation);GO:0016301(kinase activity);GO:0016310(phosphorylation);GO:0016740(transferase activity);GO:0030517(negativ…	NA	K08824	EC:2.7.11.22	cyclin-dependent kinase-like 3 [Source:MGI Symbol;Acc:MGI:2388268]	protein_coding;nonsense_mediated_decay	NA	7.07952	6.85258	7.05698	57.7157	61.5352	60.097	0.11703	-3.09505	0	0	down	yes
ENSMUSG00000057193	Slc44a2	68682	ENSMUST00000213758;ENSMUST00000213535;ENSMUST00000217461;ENSMUST00000215574;ENSMUST00000216266;ENSMUST00000217453;ENSMUST00000215528;ENSMUST00000034697;ENSMUST00000214268;ENSMUST00000213499	GO:0005515(protein binding);GO:0005739(mitochondrion);GO:0005886(plasma membrane);GO:0015220(choline transmembrane transporter activity);GO:0015871(choline transport);GO:0016020(membrane);GO:0016021(integral component of membrane);GO:0022857(transmembrane transporter activity);GO:0055085(transmembrane transport);GO:0055085(transmembrane transport)	05231(Choline metabolism in cancer);05231(Choline metabolism in cancer)	K15377	NA	solute carrier family 44, member 2 [Source:MGI Symbol;Acc:MGI:1915932]	retained_intron;protein_coding;nonsense_mediated_decay	R_MMU_556833(Metabolism_of_lipids);R_MMU_1430728(Metabolism);R_MMU_1483257(Phospholipid_metabolism);R_MMU_425407(SLC_mediated_transmembrane_transport);R_MMU_382551(Transport_of_small_molecules);R_MMU_1483191(Synthesis_of_PC);R_MMU_168256(Immune_System);R_MMU_425366(Transport_of_bile_salts_and_organic_acids,_metal_ions_and_amine_compounds);R_MMU_6798695(Neutrophil_degranulation);R_MMU_168249(Innat…	31.927	32.2068	36.6489	4.84009	4.79473	4.53568	7.11215	2.83029	0	0	up	yes
ENSMUSG00000068876	Cgn	70737	ENSMUST00000107273;ENSMUST00000107272;ENSMUST00000155485;ENSMUST00000153263;ENSMUST00000238849	GO:0003774(motor activity);GO:0005886(plasma membrane);GO:0005923(bicellular tight junction);GO:0016459(myosin complex);GO:0030054(cell junction);GO:0030054(cell junction)	04530(Tight junction);04530(Tight junction)	K06102	NA	cingulin [Source:MGI Symbol;Acc:MGI:1927237]	protein_coding	R_MMU_170834(Signaling_by_TGF_beta_Receptor_Complex);R_MMU_9006936(Signaling_by_TGFB_family_members);R_MMU_2173791(TGF_beta_receptor_signaling_in_EMT_(epithelial_to_mesenchymal_transition));R_MMU_162582(Signal_Transduction)	46.4485	47.6218	54.0579	7.11568	6.90556	6.5927	7.18583	2.84515	0	0	up	yes
ENSMUSG00000025473	Adam8	11501	ENSMUST00000026546;ENSMUST00000106069;ENSMUST00000132903;ENSMUST00000156647;ENSMUST00000149915;ENSMUST00000128332	GO:0000902(cell morphogenesis);GO:0001525(angiogenesis);GO:0002102(podosome);GO:0002523(leukocyte migration involved in inflammatory response);GO:0002675(positive regulation of acute inflammatory response);GO:0002693(positive regulation of cellular extravasation);GO:0004222(metalloendopeptidase activity);GO:0005178(integrin binding);GO:0005509(calcium ion binding);GO:0005515(protein binding);GO:0…	NA	K06540	EC:3.4.24.-	a disintegrin and metallopeptidase domain 8 [Source:MGI Symbol;Acc:MGI:107825]	protein_coding;retained_intron;processed_transcript	R_MMU_1474244(Extracellular_matrix_organization);R_MMU_1474228(Degradation_of_the_extracellular_matrix);R_MMU_168256(Immune_System);R_MMU_6798695(Neutrophil_degranulation);R_MMU_168249(Innate_Immune_System)	13.0362	13.0368	14.6419	0.902211	0.732432	0.895921	16.0892	4.00802	0	0	up	yes
ENSMUSG00000031216	Stard8	236920	ENSMUST00000036606;ENSMUST00000149999;ENSMUST00000127361;ENSMUST00000145820	GO:0005096(GTPase activator activity);GO:0005925(focal adhesion);GO:0007165(signal transduction);GO:0008289(lipid binding);GO:0030036(actin cytoskeleton organization);GO:0030054(cell junction);GO:0035023(regulation of Rho protein signal transduction);GO:0043547(positive regulation of GTPase activity);GO:0043547(positive regulation of GTPase activity)	NA	K20632	NA	START domain containing 8 [Source:MGI Symbol;Acc:MGI:2448556]	protein_coding;processed_transcript	R_MMU_8980692(RHOA_GTPase_cycle);R_MMU_9012999(RHO_GTPase_cycle);R_MMU_9013026(RHOB_GTPase_cycle);R_MMU_9716542(Signaling_by_Rho_GTPases,_Miro_GTPases_and_RHOBTB3);R_MMU_9013148(CDC42_GTPase_cycle);R_MMU_194315(Signaling_by_Rho_GTPases);R_MMU_162582(Signal_Transduction)	17.5308	18.6789	20.845	1.70745	1.80257	1.70114	10.9486	3.45267	0	0	up	yes
ENSMUSG00000029235	Pdcl2	79455	ENSMUST00000031145;ENSMUST00000122213	NA	NA	NA	NA	phosducin-like 2 [Source:MGI Symbol;Acc:MGI:1890655]	protein_coding	NA	21.8712	17.7635	20.3323	248.518	260.361	246.431	0.0793939	-3.65483	0	0	down	yes
ENSMUSG00000114073	Gm30302	102632152	ENSMUST00000220773;ENSMUST00000220663	GO:0016020(membrane);GO:0016021(integral component of membrane);GO:0016021(integral component of membrane)	NA	NA	NA	predicted gene, 30302 [Source:MGI Symbol;Acc:MGI:5589461]	protein_coding;processed_transcript	NA	1.12656	0.794202	1.19126	15.2063	15.5804	14.5643	0.0686208	-3.86521	0	0	down	yes
ENSMUSG00000038085	Cnbd2	70873	ENSMUST00000037096;ENSMUST00000125395;ENSMUST00000109580;ENSMUST00000154227;ENSMUST00000073942;ENSMUST00000133056	GO:0000166(nucleotide binding);GO:0005737(cytoplasm);GO:0005829(cytosol);GO:0007283(spermatogenesis);GO:0030552(cAMP binding);GO:0030552(cAMP binding)	NA	NA	NA	cyclic nucleotide binding domain containing 2 [Source:MGI Symbol;Acc:MGI:1918123]	protein_coding;processed_transcript;retained_intron	NA	4.26261	3.77546	3.56759	41.4355	39.6231	40.3302	0.0956073	-3.38673	0	0	down	yes
ENSMUSG00000010663	Fads1	76267	ENSMUST00000010807;ENSMUST00000235160;ENSMUST00000238115;ENSMUST00000237221;ENSMUST00000236385;ENSMUST00000236594;ENSMUST00000235515	GO:0005634(nucleus);GO:0005739(mitochondrion);GO:0005783(endoplasmic reticulum);GO:0005789(endoplasmic reticulum membrane);GO:0006629(lipid metabolic process);GO:0006631(fatty acid metabolic process);GO:0006633(fatty acid biosynthetic process);GO:0006636(unsaturated fatty acid biosynthetic process);GO:0007568(aging);GO:0007584(response to nutrient);GO:0009267(cellular response to starvation);GO:0…	01040(Biosynthesis of unsaturated fatty acids);01040(Biosynthesis of unsaturated fatty acids)	K10224	EC:1.14.19.44	fatty acid desaturase 1 [Source:MGI Symbol;Acc:MGI:1923517]	protein_coding;retained_intron;processed_transcript;nonsense_mediated_decay	R_MMU_556833(Metabolism_of_lipids);R_MMU_1430728(Metabolism);R_MMU_8978868(Fatty_acid_metabolism);R_MMU_2046106(alpha_linolenic_acid_(ALA)_metabolism);R_MMU_2046105(Linoleic_acid_(LA)_metabolism);R_MMU_2046104(alpha_linolenic_(omega3)_and_linoleic_(omega6)_acid_metabolism)	68.9921	71.6992	79.1194	8.845	9.0052	8.72281	8.27195	3.04823	0	0	up	yes
ENSMUSG00000072934	Trpc5os	100503240	ENSMUST00000178233;ENSMUST00000155206	NA	NA	NA	NA	transient receptor potential cation channel, subfamily C, member 5, opposite strand [Source:MGI Symbol;Acc:MGI:3641805]	protein_coding	NA	38.8153	37.8544	42.3998	3.39893	3.87138	3.32317	11.2399	3.49056	0	0	up	yes
ENSMUSG00000048988	Elfn1	243312	ENSMUST00000050519;ENSMUST00000198608	GO:0004864(protein phosphatase inhibitor activity);GO:0005515(protein binding);GO:0005615(extracellular space);GO:0010923(negative regulation of phosphatase activity);GO:0016020(membrane);GO:0016021(integral component of membrane);GO:0030425(dendrite);GO:0031012(extracellular matrix);GO:0032515(negative regulation of phosphoprotein phosphatase activity);GO:0042995(cell projection);GO:0050808(syna…	NA	K17567	NA	leucine rich repeat and fibronectin type III, extracellular 1 [Source:MGI Symbol;Acc:MGI:2442479]	protein_coding;processed_transcript	NA	0.741398	0.677266	0.72736	11.3981	12.3934	12.6593	0.0588747	-4.08621	0	0	down	yes
ENSMUSG00000071104	Ccdc110	212392	ENSMUST00000095326	GO:0003674(molecular_function);GO:0005634(nucleus);GO:0005856(cytoskeleton);GO:0008150(biological_process)	NA	NA	NA	coiled-coil domain containing 110 [Source:MGI Symbol;Acc:MGI:2685018]	protein_coding	NA	3.72781	3.6426	4.58356	47.3278	52.5828	51.683	0.0788554	-3.66465	0	0	down	yes
ENSMUSG00000055485	Soga1	320706	ENSMUST00000069098;ENSMUST00000133571	GO:0005615(extracellular space);GO:0010506(regulation of autophagy);GO:0010506(regulation of autophagy)	NA	NA	NA	suppressor of glucose, autophagy associated 1 [Source:MGI Symbol;Acc:MGI:2444575]	protein_coding;processed_transcript	NA	12.0347	12.0737	13.1277	1.51157	1.39206	1.396	8.66027	3.11441	0	0	up	yes
ENSMUSG00000026456	Cyb5r1	72017	ENSMUST00000154237;ENSMUST00000133686;ENSMUST00000027726;ENSMUST00000172795;ENSMUST00000172496;ENSMUST00000173908;ENSMUST00000186489;ENSMUST00000127412	GO:0004128(cytochrome-b5 reductase activity, acting on NAD(P)H);GO:0005739(mitochondrion);GO:0006629(lipid metabolic process);GO:0006694(steroid biosynthetic process);GO:0008202(steroid metabolic process);GO:0016020(membrane);GO:0016021(integral component of membrane);GO:0016126(sterol biosynthetic process);GO:0016491(oxidoreductase activity);GO:0055114(oxidation-reduction process);GO:0071949(FAD…	00520(Amino sugar and nucleotide sugar metabolism);00520(Amino sugar and nucleotide sugar metabolism)	K00326	EC:1.6.2.2	cytochrome b5 reductase 1 [Source:MGI Symbol;Acc:MGI:1919267]	nonsense_mediated_decay;retained_intron;protein_coding;processed_transcript	R_MMU_109582(Hemostasis);R_MMU_76002(Platelet_activation,_signaling_and_aggregation);R_MMU_1237044(Erythrocytes_take_up_carbon_dioxide_and_release_oxygen);R_MMU_382551(Transport_of_small_molecules);R_MMU_114608(Platelet_degranulation);R_MMU_1480926(O2/CO2_exchange_in_erythrocytes);R_MMU_76005(Response_to_elevated_platelet_cytosolic_Ca2+)	27.7431	28.0613	29.8208	4.01318	3.59283	3.43027	7.75851	2.95578	0	0	up	yes
ENSMUSG00000052363	Zdhhc19	245308	ENSMUST00000064192;ENSMUST00000232434;ENSMUST00000231293;ENSMUST00000160832;ENSMUST00000231510	GO:0000139(Golgi membrane);GO:0005737(cytoplasm);GO:0005783(endoplasmic reticulum);GO:0005794(Golgi apparatus);GO:0006612(protein targeting to membrane);GO:0016020(membrane);GO:0016021(integral component of membrane);GO:0016409(palmitoyltransferase activity);GO:0016740(transferase activity);GO:0016746(transferase activity, transferring acyl groups);GO:0018230(peptidyl-L-cysteine S-palmitoylation)…	NA	K18932	EC:2.3.1.225	zinc finger, DHHC domain containing 19 [Source:MGI Symbol;Acc:MGI:2682948]	protein_coding;retained_intron;processed_transcript	NA	1.06282	1.40938	1.49461	28.1653	27.2177	27.875	0.0476448	-4.39154	0	0	down	yes
ENSMUSG00000028890	Mtf1	17764	ENSMUST00000030723;ENSMUST00000175875;ENSMUST00000138807;ENSMUST00000147452;ENSMUST00000106193	GO:0000977(RNA polymerase II regulatory region sequence-specific DNA binding);GO:0000978(RNA polymerase II cis-regulatory region sequence-specific DNA binding);GO:0000981(DNA-binding transcription factor activity, RNA polymerase II-specific);GO:0000987(cis-regulatory region sequence-specific DNA binding);GO:0001228(DNA-binding transcription activator activity, RNA polymerase II-specific);GO:00036…	NA	NA	NA	metal response element binding transcription factor 1 [Source:MGI Symbol;Acc:MGI:101786]	protein_coding;retained_intron	NA	3.63943	3.6283	3.44039	15.4111	14.9331	14.9471	0.236428	-2.08053	0	0	down	yes
ENSMUSG00000117666	Gm550	225852	ENSMUST00000237778;ENSMUST00000235513	GO:0003674(molecular_function);GO:0005575(cellular_component);GO:0008150(biological_process);GO:0008150(biological_process)	NA	NA	NA	predicted gene 550 [Source:MGI Symbol;Acc:MGI:2685396]	processed_transcript;protein_coding	NA	4.51502	4.38063	5.07938	43.2928	41.2162	40.297	0.111974	-3.15876	0	0	down	yes
ENSMUSG00000027875	Hmgcs2	15360	ENSMUST00000090746;ENSMUST00000120541	GO:0003824(catalytic activity);GO:0004421(hydroxymethylglutaryl-CoA synthase activity);GO:0005739(mitochondrion);GO:0005743(mitochondrial inner membrane);GO:0005759(mitochondrial matrix);GO:0006084(acetyl-CoA metabolic process);GO:0006629(lipid metabolic process);GO:0006694(steroid biosynthetic process);GO:0006695(cholesterol biosynthetic process);GO:0008202(steroid metabolic process);GO:0008203(…	00072(Synthesis and degradation of ketone bodies);00280(Valine, leucine and isoleucine degradation);00650(Butanoate metabolism);00900(Terpenoid backbone biosynthesis);03320(PPAR signaling pathway);03320(PPAR signaling pathway)	K01641	EC:2.3.3.10	3-hydroxy-3-methylglutaryl-Coenzyme A synthase 2 [Source:MGI Symbol;Acc:MGI:101939]	protein_coding	R_MMU_556833(Metabolism_of_lipids);R_MMU_77111(Synthesis_of_Ketone_Bodies);R_MMU_1430728(Metabolism);R_MMU_74182(Ketone_body_metabolism)	209.409	221.82	241.399	22.5501	23.6517	22.2089	9.8322	3.29751	0	0	up	yes
ENSMUSG00000032733	Snx33	235406	ENSMUST00000050916	GO:0000278(mitotic cell cycle);GO:0000281(mitotic cytokinesis);GO:0005515(protein binding);GO:0005737(cytoplasm);GO:0005829(cytosol);GO:0006886(intracellular protein transport);GO:0006897(endocytosis);GO:0007032(endosome organization);GO:0007049(cell cycle);GO:0015031(protein transport);GO:0016020(membrane);GO:0016197(endosomal transport);GO:0017038(protein import);GO:0019898(extrinsic component …	NA	K17923	NA	sorting nexin 33 [Source:MGI Symbol;Acc:MGI:2443239]	protein_coding	NA	22.8572	23.4467	26.0479	2.32301	2.29138	2.2678	10.5129	3.39409	0	0	up	yes
ENSMUSG00000056812	St8sia3	20451	ENSMUST00000025477;ENSMUST00000237770;ENSMUST00000139622;ENSMUST00000237956;ENSMUST00000129518;ENSMUST00000237474	GO:0000139(Golgi membrane);GO:0001574(ganglioside biosynthetic process);GO:0003828(alpha-N-acetylneuraminate alpha-2,8-sialyltransferase activity);GO:0005794(Golgi apparatus);GO:0006486(protein glycosylation);GO:0006491(N-glycan processing);GO:0008373(sialyltransferase activity);GO:0009100(glycoprotein metabolic process);GO:0009311(oligosaccharide metabolic process);GO:0016020(membrane);GO:001602…	NA	K06613	EC:2.4.99.-	ST8 alpha-N-acetyl-neuraminide alpha-2,8-sialyltransferase 3 [Source:MGI Symbol;Acc:MGI:106019]	protein_coding;processed_transcript;retained_intron	R_MMU_975576(N_glycan_antennae_elongation_in_the_medial/trans_Golgi);R_MMU_948021(Transport_to_the_Golgi_and_subsequent_modification);R_MMU_446193(Biosynthesis_of_the_N_glycan_precursor_(dolichol_lipid_linked_oligosaccharide,_LLO)_and_transfer_to_a_nascent_protein);R_MMU_4085001(Sialic_acid_metabolism);R_MMU_597592(Post_translational_protein_modification);R_MMU_392499(Metabolism_of_proteins);R_MM…	0.295777	0.254331	0.241102	7.08404	7.43014	6.90349	0.0369419	-4.7586	0	0	down	yes
ENSMUSG00000059430	Actg2	11468	ENSMUST00000152029;ENSMUST00000121731;ENSMUST00000124933;ENSMUST00000075161;ENSMUST00000141904;ENSMUST00000205926	GO:0000166(nucleotide binding);GO:0005524(ATP binding);GO:0005737(cytoplasm);GO:0005856(cytoskeleton);GO:0005869(dynactin complex);GO:0010628(positive regulation of gene expression);GO:0015629(actin cytoskeleton);GO:0030027(lamellipodium);GO:0030175(filopodium);GO:0032982(myosin filament);GO:0044297(cell body);GO:0071944(cell periphery);GO:0090131(mesenchyme migration);GO:0090131(mesenchyme migra…	04270(Vascular smooth muscle contraction);04270(Vascular smooth muscle contraction)	K12315	NA	actin, gamma 2, smooth muscle, enteric [Source:MGI Symbol;Acc:MGI:104589]	protein_coding;processed_transcript	R_MMU_445355(Smooth_Muscle_Contraction);R_MMU_397014(Muscle_contraction)	13.9707	13.5075	13.4284	132.143	126.227	126.59	0.106262	-3.2343	0	0	down	yes
ENSMUSG00000063576	Klhdc3	71765	ENSMUST00000071841;ENSMUST00000232776;ENSMUST00000165007;ENSMUST00000233733	GO:0000790(nuclear chromatin);GO:0003682(chromatin binding);GO:0005515(protein binding);GO:0005654(nucleoplasm);GO:0005737(cytoplasm);GO:0005737(cytoplasm)	NA	NA	NA	kelch domain containing 3 [Source:MGI Symbol;Acc:MGI:2651568]	protein_coding	NA	41.809	40.1089	43.0373	158.781	151.404	154.743	0.268763	-1.89559	0	0	down	yes
ENSMUSG00000017837	Nkiras2	71966	ENSMUST00000017981;ENSMUST00000051947;ENSMUST00000107376;ENSMUST00000155840;ENSMUST00000142993;ENSMUST00000127547	GO:0000166(nucleotide binding);GO:0003924(GTPase activity);GO:0005525(GTP binding);GO:0005737(cytoplasm);GO:0007249(I-kappaB kinase/NF-kappaB signaling);GO:0007249(I-kappaB kinase/NF-kappaB signaling)	NA	K17197	NA	NFKB inhibitor interacting Ras-like protein 2 [Source:MGI Symbol;Acc:MGI:1919216]	protein_coding;processed_transcript	R_MMU_446652(Interleukin_1_family_signaling);R_MMU_166058(MyD88:MAL(TIRAP)_cascade_initiated_on_plasma_membrane);R_MMU_1606322(ZBP1(DAI)_mediated_induction_of_type_I_IFNs);R_MMU_168179(Toll_Like_Receptor_TLR1:TLR2_Cascade);R_MMU_449147(Signaling_by_Interleukins);R_MMU_166016(Toll_Like_Receptor_4_(TLR4)_Cascade);R_MMU_168181(Toll_Like_Receptor_7/8_(TLR7/8)_Cascade);R_MMU_168928(DDX58/IFIH1_mediate…	8.47471	9.26996	9.4064	33.2419	32.6804	33.0466	0.27434	-1.86597	0	0	down	yes
ENSMUSG00000038932	Tcfl5	277353	ENSMUST00000037877;ENSMUST00000131881;ENSMUST00000161425	GO:0000122(negative regulation of transcription by RNA polymerase II);GO:0000978(RNA polymerase II cis-regulatory region sequence-specific DNA binding);GO:0001227(DNA-binding transcription repressor activity, RNA polymerase II-specific);GO:0001673(male germ cell nucleus);GO:0003677(DNA binding);GO:0003700(DNA-binding transcription factor activity);GO:0005634(nucleus);GO:0006355(regulation of tran…	NA	K09092	NA	transcription factor-like 5 (basic helix-loop-helix) [Source:MGI Symbol;Acc:MGI:2672878]	protein_coding;retained_intron;nonsense_mediated_decay	NA	14.016	14.1502	15.7291	74.3073	75.1231	75.9914	0.194725	-2.36049	0	0	down	yes
ENSMUSG00000029020	Mfn2	170731	ENSMUST00000105716;ENSMUST00000105715;ENSMUST00000150881;ENSMUST00000030884;ENSMUST00000105714;ENSMUST00000134172;ENSMUST00000124646	GO:0000166(nucleotide binding);GO:0001825(blastocyst formation);GO:0003924(GTPase activity);GO:0005515(protein binding);GO:0005525(GTP binding);GO:0005737(cytoplasm);GO:0005739(mitochondrion);GO:0005741(mitochondrial outer membrane);GO:0005829(cytosol);GO:0006626(protein targeting to mitochondrion);GO:0006914(autophagy);GO:0006915(apoptotic process);GO:0006986(response to unfolded protein);GO:000…	04137(Mitophagy - animal);04621(NOD-like receptor signaling pathway);04621(NOD-like receptor signaling pathway)	K06030	EC:3.6.5.-	mitofusin 2 [Source:MGI Symbol;Acc:MGI:2442230]	protein_coding;processed_transcript	R_MMU_9663891(Selective_autophagy);R_MMU_109582(Hemostasis);R_MMU_9013419(RHOT2_GTPase_cycle);R_MMU_5205685(PINK1_PRKN_Mediated_Mitophagy);R_MMU_983231(Factors_involved_in_megakaryocyte_development_and_platelet_production);R_MMU_9612973(Autophagy);R_MMU_9716542(Signaling_by_Rho_GTPases,_Miro_GTPases_and_RHOBTB3);R_MMU_5205647(Mitophagy);R_MMU_1632852(Macroautophagy);R_MMU_162582(Signal_Transducti…	14.469	13.4701	14.4359	48.8529	47.4092	49.8505	0.290016	-1.78579	0	0	down	yes
ENSMUSG00000101012	1700008K24Rik	69311	ENSMUST00000186479;ENSMUST00000188649;ENSMUST00000190269;ENSMUST00000185974;ENSMUST00000187177	NA	NA	NA	NA	RIKEN cDNA 1700008K24 gene [Source:MGI Symbol;Acc:MGI:1916561]	lincRNA	NA	20.7899	17.7558	19.5768	232.669	214.685	217.86	0.0873742	-3.51665	0	0	down	yes
ENSMUSG00000072974	Gm4787	214321	ENSMUST00000062182	GO:0003674(molecular_function);GO:0004222(metalloendopeptidase activity);GO:0005575(cellular_component);GO:0006508(proteolysis);GO:0008150(biological_process);GO:0008237(metallopeptidase activity);GO:0016020(membrane);GO:0016021(integral component of membrane)	NA	NA	NA	predicted gene 4787 [Source:MGI Symbol;Acc:MGI:3646380]	protein_coding	NA	4.09718	2.76098	3.5987	57.2981	59.8599	56.8161	0.0601058	-4.05635	0	0	down	yes
ENSMUSG00000048756	Foxo3	56484	ENSMUST00000105502;ENSMUST00000105501;ENSMUST00000056974;ENSMUST00000175881	GO:0000122(negative regulation of transcription by RNA polymerase II);GO:0000976(transcription regulatory region sequence-specific DNA binding);GO:0000978(RNA polymerase II cis-regulatory region sequence-specific DNA binding);GO:0000981(DNA-binding transcription factor activity, RNA polymerase II-specific);GO:0001221(transcription cofactor binding);GO:0001227(DNA-binding transcription repressor a…	01521(EGFR tyrosine kinase inhibitor resistance);04062(Chemokine signaling pathway);04068(FoxO signaling pathway);04137(Mitophagy - animal);04151(PI3K-Akt signaling pathway);04152(AMPK signaling pathway);04211(Longevity regulating pathway);04213(Longevity regulating pathway - multiple species);04218(Cellular senescence);04722(Neurotrophin signaling pathway);04917(Prolactin signaling pathway);0521…	K09408	NA	forkhead box O3 [Source:MGI Symbol;Acc:MGI:1890081]	protein_coding	R_MMU_5683057(MAPK_family_signaling_cascades);R_MMU_9009391(Extra_nuclear_estrogen_signaling);R_MMU_73857(RNA_Polymerase_II_Transcription);R_MMU_212436(Generic_Transcription_Pathway);R_MMU_9006931(Signaling_by_Nuclear_Receptors);R_MMU_1257604(PIP3_activates_AKT_signaling);R_MMU_1181150(Signaling_by_NODAL);R_MMU_168256(Immune_System);R_MMU_9634638(Estrogen_dependent_nuclear_events_downstream_of_ES…	23.1403	24.0397	26.7492	2.93433	2.96714	2.97333	8.33023	3.05836	0	0	up	yes
ENSMUSG00000037622	Wdtc1	230796	ENSMUST00000043305;ENSMUST00000140976;ENSMUST00000135929;ENSMUST00000105906;ENSMUST00000145426	GO:0000122(negative regulation of transcription by RNA polymerase II);GO:0001701(in utero embryonic development);GO:0004857(enzyme inhibitor activity);GO:0005515(protein binding);GO:0005634(nucleus);GO:0005737(cytoplasm);GO:0005829(cytosol);GO:0006006(glucose metabolic process);GO:0008361(regulation of cell size);GO:0016567(protein ubiquitination);GO:0032869(cellular response to insulin stimulus)…	NA	K11807	NA	WD and tetratricopeptide repeats 1 [Source:MGI Symbol;Acc:MGI:2685541]	protein_coding;processed_transcript	R_MMU_8951664(Neddylation);R_MMU_597592(Post_translational_protein_modification);R_MMU_392499(Metabolism_of_proteins)	19.9159	19.4833	20.4163	81.414	77.6158	79.8287	0.250423	-1.99756	0	0	down	yes
ENSMUSG00000033502	Cdc14a	229776	ENSMUST00000239145;ENSMUST00000127704;ENSMUST00000090464;ENSMUST00000199454;ENSMUST00000197830;ENSMUST00000148857	GO:0000226(microtubule cytoskeleton organization);GO:0000278(mitotic cell cycle);GO:0000922(spindle pole);GO:0004721(phosphoprotein phosphatase activity);GO:0004722(protein serine/threonine phosphatase activity);GO:0004725(protein tyrosine phosphatase activity);GO:0005634(nucleus);GO:0005654(nucleoplasm);GO:0005730(nucleolus);GO:0005737(cytoplasm);GO:0005813(centrosome);GO:0005815(microtubule org…	04110(Cell cycle);04110(Cell cycle)	K06639	3.1.3.48;EC:3.1.3.16	CDC14 cell division cycle 14A [Source:MGI Symbol;Acc:MGI:2442676]	protein_coding;retained_intron;nonsense_mediated_decay	R_MMU_5683057(MAPK_family_signaling_cascades);R_MMU_176407(Conversion_from_APC/C:Cdc20_to_APC/C:Cdh1_in_late_anaphase);R_MMU_1640170(Cell_Cycle);R_MMU_69278(Cell_Cycle,_Mitotic);R_MMU_453276(Regulation_of_mitotic_cell_cycle);R_MMU_174143(APC/C_mediated_degradation_of_cell_cycle_proteins);R_MMU_162582(Signal_Transduction);R_MMU_5687128(MAPK6/MAPK4_signaling)	1.78303	1.65999	2.03625	15.0469	15.707	15.9528	0.117313	-3.09157	0	0	down	yes
ENSMUSG00000052681	Rap1b	215449	ENSMUST00000064667;ENSMUST00000220214	GO:0000166(nucleotide binding);GO:0003924(GTPase activity);GO:0005515(protein binding);GO:0005525(GTP binding);GO:0005737(cytoplasm);GO:0005811(lipid droplet);GO:0005829(cytosol);GO:0005886(plasma membrane);GO:0005911(cell-cell junction);GO:0007165(signal transduction);GO:0007264(small GTPase mediated signal transduction);GO:0008283(cell population proliferation);GO:0009743(response to carbohydra…	04010(MAPK signaling pathway);04014(Ras signaling pathway);04015(Rap1 signaling pathway);04024(cAMP signaling pathway);04062(Chemokine signaling pathway);04510(Focal adhesion);04611(Platelet activation);04670(Leukocyte transendothelial migration);04720(Long-term potentiation);04722(Neurotrophin signaling pathway);04934(Cushing syndrome);04972(Pancreatic secretion);05211(Renal cell carcinoma);0521…	K07836	NA	RAS related protein 1b [Source:MGI Symbol;Acc:MGI:894315]	protein_coding;nonsense_mediated_decay	R_MMU_76009(Platelet_Aggregation_(Plug_Formation));R_MMU_354192(Integrin_signaling);R_MMU_5683057(MAPK_family_signaling_cascades);R_MMU_8875878(MET_promotes_cell_motility);R_MMU_5673001(RAF/MAP_kinase_cascade);R_MMU_109582(Hemostasis);R_MMU_354194(GRB2:SOS_provides_linkage_to_MAPK_signaling_for_Integrins);R_MMU_8875555(MET_activates_RAP1_and_RAC1);R_MMU_76002(Platelet_activation,_signaling_and_ag…	56.1032	56.3736	60.2222	7.46864	7.84401	7.71344	7.50014	2.90692	0	0	up	yes
ENSMUSG00000036533	Cdc42ep3	260409	ENSMUST00000068958;ENSMUST00000233363	GO:0005515(protein binding);GO:0005737(cytoplasm);GO:0005856(cytoskeleton);GO:0005886(plasma membrane);GO:0007266(Rho protein signal transduction);GO:0008360(regulation of cell shape);GO:0012505(endomembrane system);GO:0015629(actin cytoskeleton);GO:0016020(membrane);GO:0017049(GTP-Rho binding);GO:0030838(positive regulation of actin filament polymerization);GO:0031274(positive regulation of pseu…	NA	NA	NA	CDC42 effector protein (Rho GTPase binding) 3 [Source:MGI Symbol;Acc:MGI:2384718]	protein_coding	R_MMU_9012999(RHO_GTPase_cycle);R_MMU_5683057(MAPK_family_signaling_cascades);R_MMU_9716542(Signaling_by_Rho_GTPases,_Miro_GTPases_and_RHOBTB3);R_MMU_9013148(CDC42_GTPase_cycle);R_MMU_194315(Signaling_by_Rho_GTPases);R_MMU_162582(Signal_Transduction);R_MMU_5687128(MAPK6/MAPK4_signaling);R_MMU_9013406(RHOQ_GTPase_cycle)	7.35987	5.89573	7.84359	48.7944	48.3316	46.1943	0.147217	-2.76398	0	0	down	yes
ENSMUSG00000029131	Dnajb6	23950	ENSMUST00000008733;ENSMUST00000012734;ENSMUST00000140376;ENSMUST00000114839;ENSMUST00000196785;ENSMUST00000149553;ENSMUST00000196528;ENSMUST00000139126;ENSMUST00000149396;ENSMUST00000127753;ENSMUST00000151976	GO:0001671(ATPase activator activity);GO:0003677(DNA binding);GO:0005515(protein binding);GO:0005634(nucleus);GO:0005654(nucleoplasm);GO:0005737(cytoplasm);GO:0005829(cytosol);GO:0006457(protein folding);GO:0030018(Z disc);GO:0030036(actin cytoskeleton organization);GO:0030198(extracellular matrix organization);GO:0031072(heat shock protein binding);GO:0032781(positive regulation of ATPase activi…	NA	K09512	NA	DnaJ heat shock protein family (Hsp40) member B6 [Source:MGI Symbol;Acc:MGI:1344381]	protein_coding;processed_transcript;retained_intron	R_MMU_3371453(Regulation_of_HSF1_mediated_heat_shock_response);R_MMU_2262752(Cellular_responses_to_stress);R_MMU_8953897(Cellular_responses_to_external_stimuli);R_MMU_3371556(Cellular_response_to_heat_stress)	24.009	24.0425	26.4042	57.5433	57.549	56.6743	0.43347	-1.206	0	0	down	yes
ENSMUSG00000021384	Susd3	66329	ENSMUST00000058196;ENSMUST00000135784;ENSMUST00000131880;ENSMUST00000141408;ENSMUST00000119721;ENSMUST00000021816	GO:0003674(molecular_function);GO:0005886(plasma membrane);GO:0008150(biological_process);GO:0016020(membrane);GO:0016021(integral component of membrane);GO:0016021(integral component of membrane)	NA	NA	NA	sushi domain containing 3 [Source:MGI Symbol;Acc:MGI:1913579]	protein_coding;processed_transcript	NA	61.8786	63.7794	66.7894	7.09174	6.42198	6.35882	9.68408	3.27562	0	0	up	yes
ENSMUSG00000066894	Vsig10	231668	ENSMUST00000111967;ENSMUST00000147182;ENSMUST00000145052;ENSMUST00000128524;ENSMUST00000139026	GO:0003674(molecular_function);GO:0008150(biological_process);GO:0016020(membrane);GO:0016021(integral component of membrane);GO:0043005(neuron projection);GO:0043005(neuron projection)	NA	NA	NA	V-set and immunoglobulin domain containing 10 [Source:MGI Symbol;Acc:MGI:2448533]	protein_coding;processed_transcript;retained_intron	NA	28.3953	27.0961	29.2177	3.02199	3.09564	2.74338	9.55975	3.25697	0	0	up	yes
ENSMUSG00000049719	Prss46	74306	ENSMUST00000176403;ENSMUST00000119427	GO:0004252(serine-type endopeptidase activity);GO:0005615(extracellular space);GO:0006508(proteolysis);GO:0008233(peptidase activity);GO:0008236(serine-type peptidase activity);GO:0016020(membrane);GO:0016021(integral component of membrane);GO:0016787(hydrolase activity);GO:0016787(hydrolase activity)	NA	NA	NA	protease, serine 46 [Source:MGI Symbol;Acc:MGI:1921556]	protein_coding;retained_intron	NA	1.67922	2.09819	2.07183	39.2694	43.0799	44.8352	0.0459903	-4.44253	0	0	down	yes
ENSMUSG00000070732	Rbm44	329207	ENSMUST00000094698;ENSMUST00000190965;ENSMUST00000185229;ENSMUST00000188818	GO:0003676(nucleic acid binding);GO:0003723(RNA binding);GO:0005515(protein binding);GO:0005737(cytoplasm);GO:0042803(protein homodimerization activity);GO:0045171(intercellular bridge);GO:0045171(intercellular bridge)	NA	NA	NA	RNA binding motif protein 44 [Source:MGI Symbol;Acc:MGI:2685663]	protein_coding;retained_intron	NA	2.32234	2.4482	2.693	11.2816	10.9286	10.9156	0.22531	-2.15002	0	0	down	yes
ENSMUSG00000037885	Stk35	67333	ENSMUST00000165413;ENSMUST00000166282	GO:0000166(nucleotide binding);GO:0004672(protein kinase activity);GO:0004674(protein serine/threonine kinase activity);GO:0005524(ATP binding);GO:0005634(nucleus);GO:0005654(nucleoplasm);GO:0005730(nucleolus);GO:0005737(cytoplasm);GO:0006468(protein phosphorylation);GO:0016301(kinase activity);GO:0016310(phosphorylation);GO:0016604(nuclear body);GO:0016740(transferase activity);GO:0051321(meioti…	NA	K08859	EC:2.7.11.1	serine/threonine kinase 35 [Source:MGI Symbol;Acc:MGI:1914583]	protein_coding	NA	6.92735	6.35673	6.88004	34.1619	31.3378	31.2168	0.208487	-2.26197	0	0	down	yes
ENSMUSG00000000594	Gm2a	14667	ENSMUST00000000608	GO:0001573(ganglioside metabolic process);GO:0004563(beta-N-acetylhexosaminidase activity);GO:0005319(lipid transporter activity);GO:0005737(cytoplasm);GO:0005739(mitochondrion);GO:0005764(lysosome);GO:0006629(lipid metabolic process);GO:0006665(sphingolipid metabolic process);GO:0006689(ganglioside catabolic process);GO:0006869(lipid transport);GO:0007611(learning or memory);GO:0008047(enzyme ac…	04142(Lysosome)	K12383	NA	GM2 ganglioside activator protein [Source:MGI Symbol;Acc:MGI:95762]	protein_coding	R_MMU_556833(Metabolism_of_lipids);R_MMU_1430728(Metabolism);R_MMU_1660662(Glycosphingolipid_metabolism);R_MMU_168256(Immune_System);R_MMU_6798695(Neutrophil_degranulation);R_MMU_168249(Innate_Immune_System);R_MMU_428157(Sphingolipid_metabolism)	204.332	219.836	233.715	42.684	44.3791	44.8233	4.98825	2.31853	0	0	up	yes
ENSMUSG00000020481	Ankrd36	76389	ENSMUST00000109856;ENSMUST00000118112;ENSMUST00000137933;ENSMUST00000109855	GO:0003674(molecular_function);GO:0005515(protein binding);GO:0005575(cellular_component);GO:0008150(biological_process);GO:0008150(biological_process)	NA	K17299	NA	ankyrin repeat domain 36 [Source:MGI Symbol;Acc:MGI:1923639]	protein_coding	NA	5.87642	4.85176	5.32977	73.023	70.2341	70.7414	0.0750377	-3.73624	0	0	down	yes
ENSMUSG00000091844	Gm8251	102636082	ENSMUST00000238662;ENSMUST00000168641	GO:0003674(molecular_function);GO:0005575(cellular_component);GO:0008150(biological_process);GO:0016020(membrane);GO:0016021(integral component of membrane);GO:0016021(integral component of membrane)	NA	NA	NA	predicted gene 8251 [Source:MGI Symbol;Acc:MGI:3647616]	protein_coding	NA	0.471607	0.377655	0.433614	5.17457	6.01743	5.69212	0.0759812	-3.71821	0	0	down	yes
ENSMUSG00000056429	Tgoln1	22134	ENSMUST00000070524	GO:0005768(endosome);GO:0005794(Golgi apparatus);GO:0005802(trans-Golgi network);GO:0005886(plasma membrane);GO:0016020(membrane);GO:0016021(integral component of membrane);GO:0030140(trans-Golgi network transport vesicle)	NA	NA	NA	trans-golgi network protein [Source:MGI Symbol;Acc:MGI:105080]	protein_coding	R_MMU_5653656(Vesicle_mediated_transport);R_MMU_432722(Golgi_Associated_Vesicle_Biogenesis);R_MMU_8957275(Post_translational_protein_phosphorylation);R_MMU_6811440(Retrograde_transport_at_the_Trans_Golgi_Network);R_MMU_8856825(Cargo_recognition_for_clathrin_mediated_endocytosis);R_MMU_597592(Post_translational_protein_modification);R_MMU_392499(Metabolism_of_proteins);R_MMU_199991(Membrane_Traffi…	65.4292	65.0493	74.6245	14.3926	14.6672	14.3841	4.72109	2.23912	0	0	up	yes
ENSMUSG00000038866	Zcchc2	227449	ENSMUST00000118196;ENSMUST00000186983;ENSMUST00000119166;ENSMUST00000188954;ENSMUST00000131830	GO:0003674(molecular_function);GO:0003676(nucleic acid binding);GO:0005737(cytoplasm);GO:0008150(biological_process);GO:0008270(zinc ion binding);GO:0035091(phosphatidylinositol binding);GO:0046872(metal ion binding);GO:0046872(metal ion binding)	NA	K22700	NA	zinc finger, CCHC domain containing 2 [Source:MGI Symbol;Acc:MGI:2444114]	protein_coding;nonsense_mediated_decay	NA	4.43054	4.1749	4.98625	22.7688	23.4165	23.5425	0.194925	-2.35901	0	0	down	yes
ENSMUSG00000079105	C7	109828,28834,3627	ENSMUST00000110689	GO:0002376(immune system process);GO:0005515(protein binding);GO:0005576(extracellular region);GO:0005579(membrane attack complex);GO:0006883(cellular sodium ion homeostasis);GO:0006955(immune response);GO:0006956(complement activation);GO:0006958(complement activation, classical pathway);GO:0019835(cytolysis);GO:0045087(innate immune response)	04610(Complement and coagulation cascades);05020(Prion diseases);05322(Systemic lupus erythematosus)	K03996	NA	complement component 7 [Source:MGI Symbol;Acc:MGI:88235]	protein_coding	R_MMU_977606(Regulation_of_Complement_cascade);R_MMU_166665(Terminal_pathway_of_complement);R_MMU_166658(Complement_cascade);R_MMU_168256(Immune_System);R_MMU_168249(Innate_Immune_System)	81.9206	80.0325	88.3679	16.6146	15.8485	15.1724	5.25492	2.39367	0	0	up	yes
ENSMUSG00000041540	Sox5	20678	ENSMUST00000144289;ENSMUST00000111748;ENSMUST00000124233;ENSMUST00000142294;ENSMUST00000038815;ENSMUST00000111746;ENSMUST00000149451;ENSMUST00000111749;ENSMUST00000170367;ENSMUST00000141102;ENSMUST00000129050;ENSMUST00000150087	GO:0000976(transcription regulatory region sequence-specific DNA binding);GO:0000981(DNA-binding transcription factor activity, RNA polymerase II-specific);GO:0000987(cis-regulatory region sequence-specific DNA binding);GO:0001502(cartilage condensation);GO:0001701(in utero embryonic development);GO:0002062(chondrocyte differentiation);GO:0003677(DNA binding);GO:0003700(DNA-binding transcription …	NA	K09269	NA	SRY (sex determining region Y)-box 5 [Source:MGI Symbol;Acc:MGI:98367]	protein_coding;retained_intron;processed_transcript	NA	0.906845	0.895911	0.948836	9.67535	9.56221	9.60047	0.0954154	-3.38963	0	0	down	yes
ENSMUSG00000053819	Camk2d	108058	ENSMUST00000199300;ENSMUST00000163226;ENSMUST00000145454;ENSMUST00000129293;ENSMUST00000134466;ENSMUST00000198637;ENSMUST00000149311;ENSMUST00000169051;ENSMUST00000143383;ENSMUST00000106400;ENSMUST00000134987;ENSMUST00000200010;ENSMUST00000170149;ENSMUST00000106401;ENSMUST00000106399;ENSMUST00000106402;ENSMUST00000131869;ENSMUST00000131156;ENSMUST00000167985;ENSMUST00000197660;ENSMUST00000200171	GO:0000082(G1/S transition of mitotic cell cycle);GO:0000166(nucleotide binding);GO:0001666(response to hypoxia);GO:0002028(regulation of sodium ion transport);GO:0003254(regulation of membrane depolarization);GO:0004672(protein kinase activity);GO:0004674(protein serine/threonine kinase activity);GO:0004683(calmodulin-dependent protein kinase activity);GO:0005515(protein binding);GO:0005516(calm…	04012(ErbB signaling pathway);04020(Calcium signaling pathway);04024(cAMP signaling pathway);04066(HIF-1 signaling pathway);04114(Oocyte meiosis);04217(Necroptosis);04261(Adrenergic signaling in cardiomyocytes);04310(Wnt signaling pathway);04360(Axon guidance);04713(Circadian entrainment);04720(Long-term potentiation);04722(Neurotrophin signaling pathway);04725(Cholinergic synapse);04728(Dopamine…	K04515	EC:2.7.11.17	calcium/calmodulin-dependent protein kinase II, delta [Source:MGI Symbol;Acc:MGI:1341265]	protein_coding;nonsense_mediated_decay;retained_intron;processed_transcript	R_MMU_877300(Interferon_gamma_signaling);R_MMU_112315(Transmission_across_Chemical_Synapses);R_MMU_399721(Glutamate_binding,_activation_of_AMPA_receptors_and_synaptic_plasticity);R_MMU_5576892(Phase_0_rapid_depolarisation);R_MMU_936837(Ion_transport_by_P_type_ATPases);R_MMU_5683057(MAPK_family_signaling_cascades);R_MMU_5673001(RAF/MAP_kinase_cascade);R_MMU_2262752(Cellular_responses_to_stress);R_…	2.57678	2.65001	2.86894	0.266417	0.257371	0.241702	10.5759	3.40271	0	0	up	yes
ENSMUSG00000034245	Hdac11	232232	ENSMUST00000041736;ENSMUST00000143621;ENSMUST00000154389;ENSMUST00000134154;ENSMUST00000127768	GO:0000118(histone deacetylase complex);GO:0004407(histone deacetylase activity);GO:0005515(protein binding);GO:0005634(nucleus);GO:0005737(cytoplasm);GO:0005886(plasma membrane);GO:0006325(chromatin organization);GO:0008134(transcription factor binding);GO:0014003(oligodendrocyte development);GO:0016575(histone deacetylation);GO:0016787(hydrolase activity);GO:0032041(NAD-dependent histone deacet…	05034(Alcoholism);05203(Viral carcinogenesis);05203(Viral carcinogenesis)	K11418	EC:3.5.1.98	histone deacetylase 11 [Source:MGI Symbol;Acc:MGI:2385252]	protein_coding;retained_intron	R_MMU_73857(RNA_Polymerase_II_Transcription);R_MMU_212436(Generic_Transcription_Pathway);R_MMU_74160(Gene_expression_(Transcription));R_MMU_350054(Notch_HLH_transcription_pathway)	2.21069	2.30542	2.42542	21.2133	17.6132	19.2378	0.119549	-3.06432	0	0	down	yes
ENSMUSG00000001948	Spa17	20686	ENSMUST00000214786;ENSMUST00000002013;ENSMUST00000215336	GO:0005515(protein binding);GO:0005516(calmodulin binding);GO:0005737(cytoplasm);GO:0005929(cilium);GO:0007339(binding of sperm to zona pellucida);GO:0009897(external side of plasma membrane);GO:0016020(membrane);GO:0031514(motile cilium);GO:0035686(sperm fibrous sheath);GO:0097228(sperm principal piece);GO:0097228(sperm principal piece)	NA	NA	NA	sperm autoantigenic protein 17 [Source:MGI Symbol;Acc:MGI:1333778]	protein_coding;retained_intron	NA	67.728	62.044	58.728	400.883	386.166	387.646	0.160467	-2.63965	0	0	down	yes
ENSMUSG00000032231	Anxa2	12306	ENSMUST00000034756;ENSMUST00000154591;ENSMUST00000143878;ENSMUST00000134907;ENSMUST00000136282;ENSMUST00000123470	GO:0001525(angiogenesis);GO:0001726(ruffle);GO:0001765(membrane raft assembly);GO:0001786(phosphatidylserine binding);GO:0001921(positive regulation of receptor recycling);GO:0001934(positive regulation of protein phosphorylation);GO:0002020(protease binding);GO:0004859(phospholipase inhibitor activity);GO:0004867(serine-type endopeptidase inhibitor activity);GO:0005262(calcium channel activity);…	NA	K17092	NA	annexin A2 [Source:MGI Symbol;Acc:MGI:88246]	protein_coding;retained_intron	R_MMU_109582(Hemostasis);R_MMU_168256(Immune_System);R_MMU_6798695(Neutrophil_degranulation);R_MMU_168249(Innate_Immune_System);R_MMU_75205(Dissolution_of_Fibrin_Clot)	67.8133	66.8084	71.0559	12.0931	11.3285	12.7326	5.68889	2.50815	0	0	up	yes
ENSMUSG00000015242	Nipsnap3a	73398	ENSMUST00000015386;ENSMUST00000188045;ENSMUST00000107666;ENSMUST00000123780	GO:0003674(molecular_function);GO:0005739(mitochondrion);GO:0008150(biological_process);GO:0008150(biological_process)	NA	NA	NA	nipsnap homolog 3A [Source:MGI Symbol;Acc:MGI:1920648]	nonsense_mediated_decay;protein_coding;retained_intron	NA	0.939201	1.21251	0.834054	26.5532	22.7317	23.5794	0.040977	-4.60904	0	0	down	yes
ENSMUSG00000019947	Arid5b	71371	ENSMUST00000219238;ENSMUST00000218532;ENSMUST00000218425;ENSMUST00000020106	GO:0000122(negative regulation of transcription by RNA polymerase II);GO:0000976(transcription regulatory region sequence-specific DNA binding);GO:0000977(RNA polymerase II regulatory region sequence-specific DNA binding);GO:0001227(DNA-binding transcription repressor activity, RNA polymerase II-specific);GO:0001822(kidney development);GO:0003677(DNA binding);GO:0003713(transcription coactivator …	NA	NA	NA	AT rich interactive domain 5B (MRF1-like) [Source:MGI Symbol;Acc:MGI:2175912]	protein_coding;retained_intron;nonsense_mediated_decay	R_MMU_3214842(HDMs_demethylate_histones);R_MMU_3247509(Chromatin_modifying_enzymes);R_MMU_4839726(Chromatin_organization)	12.6109	13.2328	13.8564	2.10684	2.04005	2.00408	6.45428	2.69026	0	0	up	yes
ENSMUSG00000062438	Adam1b	280667	ENSMUST00000079368	GO:0004222(metalloendopeptidase activity);GO:0005515(protein binding);GO:0006508(proteolysis);GO:0007283(spermatogenesis);GO:0008233(peptidase activity);GO:0008237(metallopeptidase activity);GO:0016020(membrane);GO:0016021(integral component of membrane);GO:0016787(hydrolase activity);GO:0046872(metal ion binding)	NA	K08607	EC:3.4.24.-	a disintegrin and metallopeptidase domain 1b [Source:MGI Symbol;Acc:MGI:2429506]	protein_coding	NA	4.6463	3.74885	4.67408	58.153	55.8916	58.9762	0.0755356	-3.7267	0	0	down	yes
ENSMUSG00000066361	Serpina3c	16625	ENSMUST00000085050	GO:0004867(serine-type endopeptidase inhibitor activity);GO:0005576(extracellular region);GO:0005615(extracellular space);GO:0010466(negative regulation of peptidase activity);GO:0010951(negative regulation of endopeptidase activity);GO:0030414(peptidase inhibitor activity);GO:0034097(response to cytokine);GO:0043434(response to peptide hormone)	NA	K04525	NA	serine (or cysteine) peptidase inhibitor, clade A, member 3C [Source:MGI Symbol;Acc:MGI:102848]	protein_coding	NA	35.2831	37.2849	40.6186	4.43245	4.16508	4.41334	8.69938	3.12091	0	0	up	yes
ENSMUSG00000074817	Papolb	56522	ENSMUST00000099400	GO:0000166(nucleotide binding);GO:0003723(RNA binding);GO:0004652(polynucleotide adenylyltransferase activity);GO:0005524(ATP binding);GO:0005634(nucleus);GO:0006397(mRNA processing);GO:0016740(transferase activity);GO:0016779(nucleotidyltransferase activity);GO:0031123(RNA 3'-end processing);GO:0043631(RNA polyadenylation);GO:0046872(metal ion binding)	03015(mRNA surveillance pathway)	K14376	EC:2.7.7.19	poly (A) polymerase beta (testis specific) [Source:MGI Symbol;Acc:MGI:1932115]	protein_coding	NA	9.97703	8.22829	9.36438	129.167	133.981	132.903	0.0696115	-3.84453	0	0	down	yes
ENSMUSG00000027338	Prnd	26434	ENSMUST00000110171;ENSMUST00000110172;ENSMUST00000110170;ENSMUST00000110169	GO:0005507(copper ion binding);GO:0005515(protein binding);GO:0005886(plasma membrane);GO:0006878(cellular copper ion homeostasis);GO:0007338(single fertilization);GO:0007340(acrosome reaction);GO:0016020(membrane);GO:0031225(anchored component of membrane);GO:0031362(anchored component of external side of plasma membrane);GO:0046872(metal ion binding);GO:0051260(protein homooligomerization);GO:0…	NA	NA	NA	prion like protein doppel [Source:MGI Symbol;Acc:MGI:1346999]	protein_coding	R_MMU_597592(Post_translational_protein_modification);R_MMU_392499(Metabolism_of_proteins);R_MMU_163125(Post_translational_modification:_synthesis_of_GPI_anchored_proteins)	305.241	332.553	352.46	23.4075	24.4551	23.5335	13.8699	3.79388	0	0	up	yes
ENSMUSG00000003033	Ap1m1	11767	ENSMUST00000003117;ENSMUST00000145213;ENSMUST00000126885;ENSMUST00000151546;ENSMUST00000212841;ENSMUST00000156735;ENSMUST00000212708;ENSMUST00000212940	GO:0005515(protein binding);GO:0005794(Golgi apparatus);GO:0005802(trans-Golgi network);GO:0006886(intracellular protein transport);GO:0015031(protein transport);GO:0016020(membrane);GO:0016192(vesicle-mediated transport);GO:0030131(clathrin adaptor complex);GO:0030136(clathrin-coated vesicle);GO:0030665(clathrin-coated vesicle membrane);GO:0031410(cytoplasmic vesicle);GO:0032438(melanosome organ…	04142(Lysosome);05170(Human immunodeficiency virus 1 infection);05170(Human immunodeficiency virus 1 infection)	K12393	NA	adaptor-related protein complex AP-1, mu subunit 1 [Source:MGI Symbol;Acc:MGI:102776]	protein_coding;retained_intron;nonsense_mediated_decay	R_MMU_432720(Lysosome_Vesicle_Biogenesis);R_MMU_5653656(Vesicle_mediated_transport);R_MMU_432722(Golgi_Associated_Vesicle_Biogenesis);R_MMU_168256(Immune_System);R_MMU_2132295(MHC_class_II_antigen_presentation);R_MMU_199991(Membrane_Trafficking);R_MMU_199992(trans_Golgi_Network_Vesicle_Budding);R_MMU_6798695(Neutrophil_degranulation);R_MMU_168249(Innate_Immune_System);R_MMU_1280218(Adaptive_Immun…	16.9416	18.5456	20.3648	74.6938	75.8372	76.2476	0.246284	-2.0216	0	0	down	yes
ENSMUSG00000027973	1700006A11Rik	71824	ENSMUST00000198630;ENSMUST00000029598	GO:0005096(GTPase activator activity);GO:0005575(cellular_component);GO:0007165(signal transduction);GO:0043547(positive regulation of GTPase activity);GO:0043547(positive regulation of GTPase activity)	NA	NA	NA	RIKEN cDNA 1700006A11 gene [Source:MGI Symbol;Acc:MGI:1919074]	nonsense_mediated_decay;protein_coding	NA	4.04184	4.10499	4.62526	29.9195	32.1826	33.7979	0.133181	-2.90854	0	0	down	yes
ENSMUSG00000059796	Eif4a1	13681	ENSMUST00000163666;ENSMUST00000123995;ENSMUST00000142214;ENSMUST00000133067;ENSMUST00000127677;ENSMUST00000142348;ENSMUST00000129295;ENSMUST00000140186;ENSMUST00000140310;ENSMUST00000102589;ENSMUST00000128519;ENSMUST00000145289;ENSMUST00000139299	GO:0000166(nucleotide binding);GO:0002183(cytoplasmic translational initiation);GO:0003676(nucleic acid binding);GO:0003723(RNA binding);GO:0003724(RNA helicase activity);GO:0003725(double-stranded RNA binding);GO:0003743(translation initiation factor activity);GO:0004386(helicase activity);GO:0005515(protein binding);GO:0005524(ATP binding);GO:0005737(cytoplasm);GO:0006412(translation);GO:000641…	03013(RNA transport);03013(RNA transport)	K03257	NA	eukaryotic translation initiation factor 4A1 [Source:MGI Symbol;Acc:MGI:95303]	protein_coding;retained_intron;processed_transcript;nonsense_mediated_decay	R_MMU_429914(Deadenylation_dependent_mRNA_decay);R_MMU_72766(Translation);R_MMU_1169408(ISG15_antiviral_mechanism);R_MMU_72737(Cap_dependent_Translation_Initiation);R_MMU_392499(Metabolism_of_proteins);R_MMU_168256(Immune_System);R_MMU_72706(GTP_hydrolysis_and_joining_of_the_60S_ribosomal_subunit);R_MMU_8953854(Metabolism_of_RNA);R_MMU_1280215(Cytokine_Signaling_in_Immune_system);R_MMU_72613(Euka…	86.2625	89.5249	93.1052	21.4559	21.3122	20.3933	4.25723	2.08991	0	0	up	yes
ENSMUSG00000071636	Rimbp3	239731	ENSMUST00000169803	GO:0002177(manchette);GO:0005515(protein binding);GO:0005634(nucleus);GO:0005737(cytoplasm);GO:0005856(cytoskeleton);GO:0007283(spermatogenesis);GO:0007286(spermatid development);GO:0009566(fertilization);GO:0030154(cell differentiation);GO:0030156(benzodiazepine receptor binding);GO:0045202(synapse)	NA	NA	NA	RIMS binding protein 3 [Source:MGI Symbol;Acc:MGI:2685449]	protein_coding	NA	7.40306	6.46126	7.00679	108.185	106.004	105.363	0.0653136	-3.93647	0	0	down	yes
ENSMUSG00000055547	Apobec4	71281	ENSMUST00000068875	GO:0003674(molecular_function);GO:0005575(cellular_component);GO:0006397(mRNA processing);GO:0008150(biological_process);GO:0016787(hydrolase activity);GO:0046872(metal ion binding)	NA	K18773	EC:3.5.4.-	apolipoprotein B mRNA editing enzyme, catalytic polypeptide-like 4 (putative) [Source:MGI Symbol;Acc:MGI:1918531]	protein_coding	R_MMU_75072(mRNA_Editing);R_MMU_72200(mRNA_Editing:_C_to_U_Conversion);R_MMU_75094(Formation_of_the_Editosome);R_MMU_8953854(Metabolism_of_RNA)	1.46958	1.00931	1.05565	34.0474	33.6044	37.1733	0.0337185	-4.89032	0	0	down	yes
ENSMUSG00000026203	Dnajb2	56812	ENSMUST00000188931;ENSMUST00000188628;ENSMUST00000190445;ENSMUST00000185403;ENSMUST00000185654;ENSMUST00000082158;ENSMUST00000188346;ENSMUST00000187058;ENSMUST00000190379;ENSMUST00000055223;ENSMUST00000186600;ENSMUST00000188290	GO:0000502(proteasome complex);GO:0001671(ATPase activator activity);GO:0005634(nucleus);GO:0005737(cytoplasm);GO:0005783(endoplasmic reticulum);GO:0005789(endoplasmic reticulum membrane);GO:0005829(cytosol);GO:0008285(negative regulation of cell population proliferation);GO:0016020(membrane);GO:0016234(inclusion body);GO:0030308(negative regulation of cell growth);GO:0030433(ubiquitin-dependent …	04141(Protein processing in endoplasmic reticulum);04141(Protein processing in endoplasmic reticulum)	K09508	NA	DnaJ heat shock protein family (Hsp40) member B2 [Source:MGI Symbol;Acc:MGI:1928739]	protein_coding;retained_intron;nonsense_mediated_decay	NA	12.1776	10.8612	11.8712	42.8027	39.6454	40.0733	0.28493	-1.81132	0	0	down	yes
ENSMUSG00000031027	Stk33	117229	ENSMUST00000121748;ENSMUST00000090414;ENSMUST00000106745;ENSMUST00000121378	GO:0000166(nucleotide binding);GO:0004672(protein kinase activity);GO:0004674(protein serine/threonine kinase activity);GO:0005515(protein binding);GO:0005524(ATP binding);GO:0005634(nucleus);GO:0005737(cytoplasm);GO:0006468(protein phosphorylation);GO:0016301(kinase activity);GO:0016310(phosphorylation);GO:0016740(transferase activity);GO:0042770(signal transduction in response to DNA damage);GO…	NA	K08813	EC:2.7.11.1	serine/threonine kinase 33 [Source:MGI Symbol;Acc:MGI:2152419]	protein_coding	NA	9.04753	8.87972	9.23525	91.0257	95.4297	96.8259	0.0958852	-3.38255	0	0	down	yes
ENSMUSG00000046337	Fam178b	381337	ENSMUST00000170295;ENSMUST00000193763;ENSMUST00000114981;ENSMUST00000195729;ENSMUST00000194839;ENSMUST00000193548;ENSMUST00000193155	NA	NA	NA	NA	family with sequence similarity 178, member B [Source:MGI Symbol;Acc:MGI:3026913]	protein_coding;processed_transcript;nonsense_mediated_decay	NA	6.13193	5.8821	6.63829	67.2906	69.9691	70.1702	0.089921	-3.4752	0	0	down	yes
ENSMUSG00000049422	Chchd10	103172	ENSMUST00000219435;ENSMUST00000219839;ENSMUST00000058906	GO:0005515(protein binding);GO:0005634(nucleus);GO:0005739(mitochondrion);GO:0005758(mitochondrial intermembrane space);GO:0006119(oxidative phosphorylation);GO:0007005(mitochondrion organization);GO:0030322(stabilization of membrane potential);GO:0031930(mitochondria-nucleus signaling pathway);GO:0051457(maintenance of protein location in nucleus);GO:0061617(MICOS complex);GO:0065003(protein-con…	NA	K22759	NA	coiled-coil-helix-coiled-coil-helix domain containing 10 [Source:MGI Symbol;Acc:MGI:2143558]	retained_intron;protein_coding	NA	57.213	58.0778	58.6275	9.55138	8.86834	9.16611	6.30463	2.65641	0	0	up	yes
ENSMUSG00000074093	Svip	75744	ENSMUST00000098414;ENSMUST00000209193;ENSMUST00000207457	GO:0000139(Golgi membrane);GO:0005783(endoplasmic reticulum);GO:0005789(endoplasmic reticulum membrane);GO:0005794(Golgi apparatus);GO:0005886(plasma membrane);GO:0010508(positive regulation of autophagy);GO:0016020(membrane);GO:0030868(smooth endoplasmic reticulum membrane);GO:0031225(anchored component of membrane);GO:0031333(negative regulation of protein-containing complex assembly);GO:004362…	04141(Protein processing in endoplasmic reticulum);04141(Protein processing in endoplasmic reticulum)	K14014	NA	small VCP/p97-interacting protein [Source:MGI Symbol;Acc:MGI:1922994]	protein_coding;retained_intron	R_MMU_168256(Immune_System);R_MMU_6798695(Neutrophil_degranulation);R_MMU_168249(Innate_Immune_System)	4.69125	4.68906	4.96949	32.1291	28.0412	28.3306	0.162143	-2.62466	0	0	down	yes
ENSMUSG00000109695	Gm31166	102633307	ENSMUST00000210638;ENSMUST00000211026;ENSMUST00000209326	NA	NA	NA	NA	predicted gene, 31166 [Source:MGI Symbol;Acc:MGI:5590325]	processed_transcript;transcribed_processed_pseudogene	NA	6.84772	6.09692	6.9168	58.2645	52.1406	55.7024	0.11957	-3.06407	0	0	down	yes
ENSMUSG00000065954	Tacc1	320165	ENSMUST00000084030;ENSMUST00000209441;ENSMUST00000210016;ENSMUST00000210933;ENSMUST00000210645;ENSMUST00000211622;ENSMUST00000210488;ENSMUST00000211218;ENSMUST00000210767;ENSMUST00000084512;ENSMUST00000209827;ENSMUST00000209633	GO:0000226(microtubule cytoskeleton organization);GO:0005634(nucleus);GO:0005737(cytoplasm);GO:0005815(microtubule organizing center);GO:0005829(cytosol);GO:0005856(cytoskeleton);GO:0007049(cell cycle);GO:0007052(mitotic spindle organization);GO:0008283(cell population proliferation);GO:0016922(nuclear receptor binding);GO:0019904(protein domain specific binding);GO:0021987(cerebral cortex develo…	NA	K14281	NA	transforming, acidic coiled-coil containing protein 1 [Source:MGI Symbol;Acc:MGI:2443510]	protein_coding;retained_intron;nonsense_mediated_decay	NA	37.9524	38.4673	40.3249	7.73284	7.35039	7.28524	5.21916	2.38382	0	0	up	yes
ENSMUSG00000002107	Celf2	14007	ENSMUST00000002176;ENSMUST00000183984;ENSMUST00000183209;ENSMUST00000182706;ENSMUST00000183269;ENSMUST00000183091;ENSMUST00000170438;ENSMUST00000182523;ENSMUST00000182355;ENSMUST00000150624;ENSMUST00000182879;ENSMUST00000123142;ENSMUST00000182560;ENSMUST00000182749;ENSMUST00000114924;ENSMUST00000126742;ENSMUST00000114934;ENSMUST00000100429;ENSMUST00000114927;ENSMUST00000142941;ENSMUST00000114923;…	GO:0000381(regulation of alternative mRNA splicing, via spliceosome);GO:0003676(nucleic acid binding);GO:0003723(RNA binding);GO:0003729(mRNA binding);GO:0005634(nucleus);GO:0005737(cytoplasm);GO:0006376(mRNA splice site selection);GO:0006397(mRNA processing);GO:0036002(pre-mRNA binding);GO:1990904(ribonucleoprotein complex);GO:1990904(ribonucleoprotein complex)	NA	K13207	NA	CUGBP, Elav-like family member 2 [Source:MGI Symbol;Acc:MGI:1338822]	protein_coding;nonsense_mediated_decay;retained_intron;processed_transcript	NA	4.16719	4.36541	4.70406	0.6611	0.698074	0.676483	6.5024	2.70097	0	0	up	yes
ENSMUSG00000038128	Camk4	12326	ENSMUST00000234654;ENSMUST00000234205;ENSMUST00000234001;ENSMUST00000042868	GO:0000166(nucleotide binding);GO:0001650(fibrillar center);GO:0004672(protein kinase activity);GO:0004674(protein serine/threonine kinase activity);GO:0004683(calmodulin-dependent protein kinase activity);GO:0005524(ATP binding);GO:0005654(nucleoplasm);GO:0006468(protein phosphorylation);GO:0007616(long-term memory);GO:0016301(kinase activity);GO:0016310(phosphorylation);GO:0043011(myeloid dendr…	04020(Calcium signaling pathway);04024(cAMP signaling pathway);04211(Longevity regulating pathway);04371(Apelin signaling pathway);04380(Osteoclast differentiation);04720(Long-term potentiation);04722(Neurotrophin signaling pathway);04725(Cholinergic synapse);04921(Oxytocin signaling pathway);04925(Aldosterone synthesis and secretion);05031(Amphetamine addiction);05034(Alcoholism);05214(Glioma);0…	K05869	EC:2.7.11.17	calcium/calmodulin-dependent protein kinase IV [Source:MGI Symbol;Acc:MGI:88258]	nonsense_mediated_decay;protein_coding	NA	1.4341	1.19381	1.13894	13.7624	14.9371	13.9669	0.0882861	-3.50167	0	0	down	yes
ENSMUSG00000026933	Camsap1	227634	ENSMUST00000114167;ENSMUST00000143977;ENSMUST00000134882;ENSMUST00000134054;ENSMUST00000151593;ENSMUST00000139937;ENSMUST00000127823;ENSMUST00000148146	GO:0000226(microtubule cytoskeleton organization);GO:0005515(protein binding);GO:0005516(calmodulin binding);GO:0005737(cytoplasm);GO:0005856(cytoskeleton);GO:0005874(microtubule);GO:0007010(cytoskeleton organization);GO:0007026(negative regulation of microtubule depolymerization);GO:0008017(microtubule binding);GO:0022604(regulation of cell morphogenesis);GO:0030507(spectrin binding);GO:0031113(…	NA	K17493	NA	calmodulin regulated spectrin-associated protein 1 [Source:MGI Symbol;Acc:MGI:3036242]	protein_coding;nonsense_mediated_decay;processed_transcript	NA	13.3018	13.885	15.2155	46.0677	47.042	45.9844	0.304846	-1.71385	0	0	down	yes
ENSMUSG00000044122	Proca1	216974	ENSMUST00000108317;ENSMUST00000078099;ENSMUST00000239287;ENSMUST00000060539;ENSMUST00000124772	GO:0005575(cellular_component);GO:0005739(mitochondrion);GO:0006123(mitochondrial electron transport, cytochrome c to oxygen);GO:0007005(mitochondrion organization);GO:0008150(biological_process);GO:0030332(cyclin binding);GO:0035694(mitochondrial protein catabolic process);GO:0035694(mitochondrial protein catabolic process)	NA	NA	NA	protein interacting with cyclin A1 [Source:MGI Symbol;Acc:MGI:1918274]	protein_coding;processed_transcript;retained_intron	NA	6.58182	6.84332	6.20696	56.0731	54.4461	54.1156	0.119246	-3.06798	0	0	down	yes
ENSMUSG00000030882	Dnhd1	77505	ENSMUST00000145988;ENSMUST00000106776;ENSMUST00000128388	GO:0000166(nucleotide binding);GO:0003341(cilium movement);GO:0003774(motor activity);GO:0003777(microtubule motor activity);GO:0005524(ATP binding);GO:0005856(cytoskeleton);GO:0005858(axonemal dynein complex);GO:0005874(microtubule);GO:0007018(microtubule-based movement);GO:0008569(ATP-dependent microtubule motor activity, minus-end-directed);GO:0030286(dynein complex);GO:0036156(inner dynein ar…	NA	NA	NA	dynein heavy chain domain 1 [Source:MGI Symbol;Acc:MGI:1924755]	protein_coding;retained_intron	NA	1.61828	1.53034	1.64492	11.4584	11.5339	11.8462	0.137593	-2.86152	0	0	down	yes
ENSMUSG00000010307	Tmem86a	67893	ENSMUST00000010451;ENSMUST00000211066	GO:0016020(membrane);GO:0016021(integral component of membrane);GO:0047408(alkenylglycerophosphocholine hydrolase activity);GO:0047409(alkenylglycerophosphoethanolamine hydrolase activity);GO:0047409(alkenylglycerophosphoethanolamine hydrolase activity)	NA	NA	NA	transmembrane protein 86A [Source:MGI Symbol;Acc:MGI:1915143]	protein_coding;processed_transcript	NA	52.7127	53.6919	57.0477	7.88743	7.19451	7.38315	7.27584	2.86311	0	0	up	yes
ENSMUSG00000024654	Asrgl1	66514	ENSMUST00000049948;ENSMUST00000150353	GO:0001917(photoreceptor inner segment);GO:0004067(asparaginase activity);GO:0005737(cytoplasm);GO:0006508(proteolysis);GO:0008233(peptidase activity);GO:0008798(beta-aspartyl-peptidase activity);GO:0016787(hydrolase activity);GO:0033345(asparagine catabolic process via L-aspartate);GO:0033345(asparagine catabolic process via L-aspartate)	NA	K13051	EC:3.4.19.5	asparaginase like 1 [Source:MGI Symbol;Acc:MGI:1913764]	protein_coding;processed_transcript	R_MMU_1430728(Metabolism);R_MMU_8963691(Phenylalanine_and_tyrosine_metabolism);R_MMU_8964208(Phenylalanine_metabolism);R_MMU_71291(Metabolism_of_amino_acids_and_derivatives)	21.6497	18.496	20.3335	171.386	164.397	161.34	0.121658	-3.03909	0	0	down	yes
ENSMUSG00000026940	Ccdc183	77058	ENSMUST00000129520;ENSMUST00000028309	GO:0003674(molecular_function);GO:0003674(molecular_function)	NA	NA	NA	coiled-coil domain containing 183 [Source:MGI Symbol;Acc:MGI:1924308]	processed_transcript;protein_coding	NA	2.25737	1.67932	1.95663	49.7162	48.7824	48.9959	0.0399562	-4.64544	0	0	down	yes
ENSMUSG00000047446	Arl4a	11861	ENSMUST00000101472;ENSMUST00000136441;ENSMUST00000144910;ENSMUST00000146905	GO:0000166(nucleotide binding);GO:0003924(GTPase activity);GO:0005525(GTP binding);GO:0005634(nucleus);GO:0005654(nucleoplasm);GO:0005730(nucleolus);GO:0005737(cytoplasm);GO:0005829(cytosol);GO:0005886(plasma membrane);GO:0006886(intracellular protein transport);GO:0016020(membrane);GO:0016192(vesicle-mediated transport);GO:0050873(brown fat cell differentiation);GO:0050873(brown fat cell differe…	NA	K07945	NA	ADP-ribosylation factor-like 4A [Source:MGI Symbol;Acc:MGI:99437]	protein_coding;nonsense_mediated_decay	NA	12.7299	12.2152	13.6525	35.3165	36.8603	36.5442	0.355015	-1.49405	0	0	down	yes
ENSMUSG00000089984	Fbxo24	71176	ENSMUST00000031732;ENSMUST00000111002	GO:0003674(molecular_function);GO:0005515(protein binding);GO:0005575(cellular_component);GO:0008150(biological_process);GO:0008150(biological_process)	NA	K10304	NA	F-box protein 24 [Source:MGI Symbol;Acc:MGI:1918426]	protein_coding	NA	1.87358	1.65705	1.50619	41.8158	39.31	38.0715	0.0422562	-4.56469	0	0	down	yes
ENSMUSG00000030816	Rnf40	233900	ENSMUST00000205694;ENSMUST00000206699;ENSMUST00000206443;ENSMUST00000033088;ENSMUST00000206724	GO:0000151(ubiquitin ligase complex);GO:0003730(mRNA 3'-UTR binding);GO:0004842(ubiquitin-protein transferase activity);GO:0005515(protein binding);GO:0005634(nucleus);GO:0005654(nucleoplasm);GO:0005829(cytosol);GO:0006325(chromatin organization);GO:0006511(ubiquitin-dependent protein catabolic process);GO:0010390(histone monoubiquitination);GO:0016567(protein ubiquitination);GO:0016740(transfera…	NA	K10696	EC:2.3.2.27	ring finger protein 40 [Source:MGI Symbol;Acc:MGI:2142048]	protein_coding;retained_intron	R_MMU_8852135(Protein_ubiquitination);R_MMU_597592(Post_translational_protein_modification);R_MMU_392499(Metabolism_of_proteins);R_MMU_8866654(E3_ubiquitin_ligases_ubiquitinate_target_proteins)	12.3114	11.8178	12.8384	32.7725	31.1454	31.2417	0.38848	-1.36409	0	0	down	yes
ENSMUSG00000019907	Ppp1r12a	17931	ENSMUST00000219759;ENSMUST00000219653;ENSMUST00000218161;ENSMUST00000218773;ENSMUST00000219068;ENSMUST00000219263;ENSMUST00000070663;ENSMUST00000219559	GO:0000278(mitotic cell cycle);GO:0000776(kinetochore);GO:0004857(enzyme inhibitor activity);GO:0005515(protein binding);GO:0005730(nucleolus);GO:0005737(cytoplasm);GO:0005813(centrosome);GO:0005829(cytosol);GO:0005856(cytoskeleton);GO:0005886(plasma membrane);GO:0006470(protein dephosphorylation);GO:0007098(centrosome cycle);GO:0007165(signal transduction);GO:0015629(actin cytoskeleton);GO:00192…	04022(cGMP-PKG signaling pathway);04024(cAMP signaling pathway);04270(Vascular smooth muscle contraction);04510(Focal adhesion);04611(Platelet activation);04810(Regulation of actin cytoskeleton);04921(Oxytocin signaling pathway);05205(Proteoglycans in cancer);05205(Proteoglycans in cancer)	K06270	NA	protein phosphatase 1, regulatory subunit 12A [Source:MGI Symbol;Acc:MGI:1309528]	protein_coding;retained_intron;processed_transcript	R_MMU_2565942(Regulation_of_PLK1_Activity_at_G2/M_Transition);R_MMU_1640170(Cell_Cycle);R_MMU_69278(Cell_Cycle,_Mitotic);R_MMU_9716542(Signaling_by_Rho_GTPases,_Miro_GTPases_and_RHOBTB3);R_MMU_453274(Mitotic_G2_G2/M_phases);R_MMU_194315(Signaling_by_Rho_GTPases);R_MMU_5627123(RHO_GTPases_activate_PAKs);R_MMU_162582(Signal_Transduction);R_MMU_69275(G2/M_Transition);R_MMU_195258(RHO_GTPase_Effector…	23.4846	23.4865	25.7026	5.11673	5.25616	5.15507	4.68018	2.22657	0	0	up	yes
ENSMUSG00000034239	Gm884	380730	ENSMUST00000059279	GO:0003674(molecular_function);GO:0005515(protein binding);GO:0005575(cellular_component);GO:0008150(biological_process);GO:0016020(membrane);GO:0016021(integral component of membrane)	NA	NA	NA	predicted gene 884 [Source:MGI Symbol;Acc:MGI:2685730]	protein_coding	NA	1.60184	1.57322	1.64987	18.3461	20.6071	20.4862	0.081174	-3.62284	0	0	down	yes
ENSMUSG00000040340	Tex45	76406	ENSMUST00000047265;ENSMUST00000161680;ENSMUST00000159076	GO:0003674(molecular_function);GO:0005575(cellular_component);GO:0008150(biological_process);GO:0008150(biological_process)	NA	NA	NA	testis expressed 45 [Source:MGI Symbol;Acc:MGI:1923656]	protein_coding;nonsense_mediated_decay	NA	1.73993	1.81843	1.69168	28.9826	28.2755	30.0153	0.0601563	-4.05514	0	0	down	yes
ENSMUSG00000042155	Klhl23	277396	ENSMUST00000053087;ENSMUST00000135759;ENSMUST00000152898	GO:0005515(protein binding);GO:0005515(protein binding)	NA	K10460	NA	kelch-like 23 [Source:MGI Symbol;Acc:MGI:2683536]	protein_coding;processed_transcript	NA	56.7268	54.8951	61.3041	5.35457	5.36652	5.49654	10.6628	3.41452	0	0	up	yes
ENSMUSG00000030059	Tmf1	232286	ENSMUST00000095664	GO:0000139(Golgi membrane);GO:0001675(acrosome assembly);GO:0001819(positive regulation of cytokine production);GO:0003677(DNA binding);GO:0005515(protein binding);GO:0005634(nucleus);GO:0005737(cytoplasm);GO:0005783(endoplasmic reticulum);GO:0005794(Golgi apparatus);GO:0007286(spermatid development);GO:0007289(spermatid nucleus differentiation);GO:0008584(male gonad development);GO:0010629(negat…	NA	K20286	NA	TATA element modulatory factor 1 [Source:MGI Symbol;Acc:MGI:2684999]	protein_coding	R_MMU_5653656(Vesicle_mediated_transport);R_MMU_6811440(Retrograde_transport_at_the_Trans_Golgi_Network);R_MMU_199991(Membrane_Trafficking);R_MMU_6811442(Intra_Golgi_and_retrograde_Golgi_to_ER_traffic)	13.8801	13.3887	14.8136	45.3828	46.7205	45.6872	0.305408	-1.71119	0	0	down	yes
ENSMUSG00000043753	Dmrta1	242523	ENSMUST00000052478;ENSMUST00000131576	GO:0001541(ovarian follicle development);GO:0003677(DNA binding);GO:0003700(DNA-binding transcription factor activity);GO:0005515(protein binding);GO:0005634(nucleus);GO:0006355(regulation of transcription, DNA-templated);GO:0042802(identical protein binding);GO:0043565(sequence-specific DNA binding);GO:0046872(metal ion binding);GO:0060179(male mating behavior);GO:1990837(sequence-specific doubl…	NA	K19491	NA	doublesex and mab-3 related transcription factor like family A1 [Source:MGI Symbol;Acc:MGI:2653627]	protein_coding;processed_transcript	NA	25.3435	24.8164	27.7957	2.43547	2.33989	2.10816	11.325	3.50143	0	0	up	yes
ENSMUSG00000028530	Jak1	16451	ENSMUST00000102781;ENSMUST00000132292;ENSMUST00000151235;ENSMUST00000125968;ENSMUST00000147211;ENSMUST00000136167	GO:0000166(nucleotide binding);GO:0004672(protein kinase activity);GO:0004713(protein tyrosine kinase activity);GO:0004715(non-membrane spanning protein tyrosine kinase activity);GO:0005131(growth hormone receptor binding);GO:0005524(ATP binding);GO:0005634(nucleus);GO:0005737(cytoplasm);GO:0005856(cytoskeleton);GO:0006468(protein phosphorylation);GO:0016020(membrane);GO:0016301(kinase activity);…	01521(EGFR tyrosine kinase inhibitor resistance);04151(PI3K-Akt signaling pathway);04217(Necroptosis);04380(Osteoclast differentiation);04550(Signaling pathways regulating pluripotency of stem cells);04621(NOD-like receptor signaling pathway);04630(Jak-STAT signaling pathway);04658(Th1 and Th2 cell differentiation);04659(Th17 cell differentiation);05140(Leishmaniasis);05145(Toxoplasmosis);05152(T…	K11217	EC:2.7.10.2	Janus kinase 1 [Source:MGI Symbol;Acc:MGI:96628]	protein_coding;processed_transcript	NA	30.2246	30.5763	33.7794	4.82099	4.45309	4.78804	6.7259	2.74973	0	0	up	yes
ENSMUSG00000040919	4930505A04Rik	75087	ENSMUST00000041763;ENSMUST00000152718	GO:0003674(molecular_function);GO:0005575(cellular_component);GO:0008150(biological_process);GO:0008150(biological_process)	NA	NA	NA	RIKEN cDNA 4930505A04 gene [Source:MGI Symbol;Acc:MGI:1922337]	protein_coding;nonsense_mediated_decay	NA	8.64688	7.23728	8.02064	72.0915	71.6137	74.1496	0.109728	-3.18799	0	0	down	yes
ENSMUSG00000024815	Trpd52l3	66745	ENSMUST00000025727	GO:0003674(molecular_function);GO:0005575(cellular_component);GO:0008150(biological_process)	NA	NA	NA	tumor protein D52-like 3 [Source:MGI Symbol;Acc:MGI:1913995]	protein_coding	NA	2.86511	2.94821	2.93803	30.3691	34.2972	31.8677	0.0906557	-3.46346	0	0	down	yes
ENSMUSG00000118586	AC156021		ENSMUST00000239249	NA	NA	NA	NA	chromosome 2 open reading frame 16 (C2orf16), pseudogene	processed_pseudogene	NA	1.00463	0.855688	0.855107	13.3233	14.8842	14.8473	0.0630691	-3.98692	0	0	down	yes
ENSMUSG00000021499	Catsper3	76856	ENSMUST00000021961;ENSMUST00000109898	GO:0001669(acrosomal vesicle);GO:0005216(ion channel activity);GO:0005244(voltage-gated ion channel activity);GO:0005245(voltage-gated calcium channel activity);GO:0005262(calcium channel activity);GO:0005515(protein binding);GO:0005783(endoplasmic reticulum);GO:0005886(plasma membrane);GO:0005929(cilium);GO:0006811(ion transport);GO:0006814(sodium ion transport);GO:0006816(calcium ion transport)…	NA	K16891	NA	cation channel, sperm associated 3 [Source:MGI Symbol;Acc:MGI:1924106]	protein_coding	R_MMU_1474165(Reproduction);R_MMU_1300642(Sperm_Motility_And_Taxes);R_MMU_1187000(Fertilization)	1.42219	0.857122	0.938845	35.3298	33.4299	34.7259	0.0310976	-5.00705	0	0	down	yes
ENSMUSG00000063447	Ube2d2b	73318	ENSMUST00000072578	GO:0000166(nucleotide binding);GO:0000209(protein polyubiquitination);GO:0004842(ubiquitin-protein transferase activity);GO:0005524(ATP binding);GO:0005634(nucleus);GO:0016567(protein ubiquitination);GO:0016740(transferase activity);GO:0035519(protein K29-linked ubiquitination);GO:0044314(protein K27-linked ubiquitination);GO:0061631(ubiquitin conjugating enzyme activity);GO:0070534(protein K63-l…	04120(Ubiquitin mediated proteolysis);04141(Protein processing in endoplasmic reticulum)	K06689	EC:2.3.2.23	ubiquitin-conjugating enzyme E2D 2B [Source:MGI Symbol;Acc:MGI:1920568]	protein_coding	NA	10.3371	10.5249	10.4158	135.363	137.201	135.454	0.0766579	-3.70542	0	0	down	yes
ENSMUSG00000038594	Cep85l	100038725	ENSMUST00000218596;ENSMUST00000220376;ENSMUST00000095691;ENSMUST00000220443;ENSMUST00000219673	GO:0003674(molecular_function);GO:0005813(centrosome);GO:0008150(biological_process);GO:0008150(biological_process)	NA	K16766	NA	centrosomal protein 85-like [Source:MGI Symbol;Acc:MGI:3642684]	processed_transcript;protein_coding	NA	4.34077	4.00512	4.67001	27.3577	29.0459	28.3035	0.153658	-2.70221	0	0	down	yes
ENSMUSG00000030851	Ldhc	16833	ENSMUST00000014545;ENSMUST00000126004;ENSMUST00000148565;ENSMUST00000210585	GO:0003824(catalytic activity);GO:0004459(L-lactate dehydrogenase activity);GO:0005515(protein binding);GO:0005737(cytoplasm);GO:0005929(cilium);GO:0005975(carbohydrate metabolic process);GO:0006090(pyruvate metabolic process);GO:0006754(ATP biosynthetic process);GO:0016491(oxidoreductase activity);GO:0016616(oxidoreductase activity, acting on the CH-OH group of donors, NAD or NADP as acceptor);G…	00010(Glycolysis / Gluconeogenesis);00270(Cysteine and methionine metabolism);00620(Pyruvate metabolism);00640(Propanoate metabolism);04922(Glucagon signaling pathway);04922(Glucagon signaling pathway)	K00016	EC:1.1.1.27	lactate dehydrogenase C [Source:MGI Symbol;Acc:MGI:96764]	protein_coding	NA	95.8986	81.6468	88.3583	1238.58	1169.14	1189.85	0.073912	-3.75805	0	0	down	yes
ENSMUSG00000043319	Cox8c	75483	ENSMUST00000053611	GO:0004129(cytochrome-c oxidase activity);GO:0005739(mitochondrion);GO:0005743(mitochondrial inner membrane);GO:0006119(oxidative phosphorylation);GO:0016020(membrane);GO:0016021(integral component of membrane);GO:0022900(electron transport chain);GO:0045277(respiratory chain complex IV);GO:1902600(proton transmembrane transport)	00190(Oxidative phosphorylation);04260(Cardiac muscle contraction);04714(Thermogenesis);04932(Non-alcoholic fatty liver disease (NAFLD));05010(Alzheimer disease);05012(Parkinson disease);05016(Huntington disease)	K02273	NA	cytochrome c oxidase subunit 8C [Source:MGI Symbol;Acc:MGI:1922733]	protein_coding	NA	25.7563	25.3071	23.2389	305.69	266.966	272.579	0.0879073	-3.50787	0	0	down	yes
ENSMUSG00000052926	Rnaseh2a	69724	ENSMUST00000109736;ENSMUST00000140561;ENSMUST00000065049;ENSMUST00000128972;ENSMUST00000147812;ENSMUST00000122931;ENSMUST00000109738;ENSMUST00000137791;ENSMUST00000130902;ENSMUST00000126029	GO:0003676(nucleic acid binding);GO:0003723(RNA binding);GO:0004518(nuclease activity);GO:0004519(endonuclease activity);GO:0004523(RNA-DNA hybrid ribonuclease activity);GO:0005634(nucleus);GO:0005654(nucleoplasm);GO:0005829(cytosol);GO:0006298(mismatch repair);GO:0006401(RNA catabolic process);GO:0016070(RNA metabolic process);GO:0016787(hydrolase activity);GO:0032299(ribonuclease H2 complex);GO…	03030(DNA replication);03030(DNA replication)	K10743	EC:3.1.26.4	ribonuclease H2, large subunit [Source:MGI Symbol;Acc:MGI:1916974]	protein_coding;retained_intron;processed_transcript	NA	34.0095	33.7609	35.6255	128.121	120.839	123.189	0.277834	-1.84771	0	0	down	yes
ENSMUSG00000070568	Slc6a21	76713	ENSMUST00000210861;ENSMUST00000210733;ENSMUST00000210207;ENSMUST00000085364;ENSMUST00000209477;ENSMUST00000209886	GO:0005328(neurotransmitter:sodium symporter activity);GO:0005886(plasma membrane);GO:0015293(symporter activity);GO:0016020(membrane);GO:0016021(integral component of membrane);GO:0055085(transmembrane transport);GO:0055085(transmembrane transport)	NA	NA	NA	solute carrier family 6 member 21 [Source:MGI Symbol;Acc:MGI:1923963]	protein_coding;retained_intron;processed_transcript	NA	6.51363	6.14485	5.95367	96.3191	97.6999	100.154	0.0632694	-3.98235	0	0	down	yes
ENSMUSG00000031167	Rbm3	19652	ENSMUST00000115616;ENSMUST00000115617;ENSMUST00000115621;ENSMUST00000115615;ENSMUST00000141925;ENSMUST00000145450;ENSMUST00000141629;ENSMUST00000155599;ENSMUST00000129947;ENSMUST00000040010	GO:0003676(nucleic acid binding);GO:0003723(RNA binding);GO:0005634(nucleus);GO:0005654(nucleoplasm);GO:0005681(spliceosomal complex);GO:0005737(cytoplasm);GO:0006412(translation);GO:0006417(regulation of translation);GO:0009409(response to cold);GO:0015934(large ribosomal subunit);GO:0030425(dendrite);GO:0035196(production of miRNAs involved in gene silencing by miRNA);GO:0042995(cell projection…	NA	K13186	NA	RNA binding motif (RNP1, RRM) protein 3 [Source:MGI Symbol;Acc:MGI:1099460]	protein_coding;retained_intron;nonsense_mediated_decay;processed_transcript	NA	35.1228	33.9553	37.8421	4.29685	4.48351	4.30597	8.17038	3.0304	0	0	up	yes
ENSMUSG00000004929	Thop1	50492	ENSMUST00000005057;ENSMUST00000167658;ENSMUST00000171484;ENSMUST00000166404;ENSMUST00000166015	GO:0004222(metalloendopeptidase activity);GO:0006508(proteolysis);GO:0008233(peptidase activity);GO:0008237(metallopeptidase activity);GO:0016787(hydrolase activity);GO:0042277(peptide binding);GO:0046872(metal ion binding);GO:0046872(metal ion binding)	04614(Renin-angiotensin system);05143(African trypanosomiasis);05143(African trypanosomiasis)	K01392	EC:3.4.24.15	thimet oligopeptidase 1 [Source:MGI Symbol;Acc:MGI:1354165]	protein_coding;retained_intron;processed_transcript	R_MMU_168256(Immune_System);R_MMU_983168(Antigen_processing:_Ubiquitination_&_Proteasome_degradation);R_MMU_1280218(Adaptive_Immune_System);R_MMU_983169(Class_I_MHC_mediated_antigen_processing_&_presentation)	8.08623	8.86272	8.82048	55.4948	51.9767	52.6436	0.160943	-2.63538	0	0	down	yes
ENSMUSG00000040412	5330417C22Rik		ENSMUST00000106625;ENSMUST00000048012;ENSMUST00000185128;ENSMUST00000148493;ENSMUST00000148237	GO:0000045(autophagosome assembly);GO:0005764(lysosome);GO:0005765(lysosomal membrane);GO:0005768(endosome);GO:0005770(late endosome);GO:0005783(endoplasmic reticulum);GO:0005789(endoplasmic reticulum membrane);GO:0005794(Golgi apparatus);GO:0005802(trans-Golgi network);GO:0005886(plasma membrane);GO:0005887(integral component of plasma membrane);GO:0006914(autophagy);GO:0009267(cellular response…	NA	NA	NA	RIKEN cDNA 5330417C22 gene [Source:MGI Symbol;Acc:MGI:1923930]	protein_coding;nonsense_mediated_decay;retained_intron	NA	2.82721	2.73194	2.99128	34.847	35.9656	36.575	0.0796221	-3.65069	0	0	down	yes
ENSMUSG00000026568	Mpc2	70456	ENSMUST00000027853;ENSMUST00000128633;ENSMUST00000195026;ENSMUST00000138999;ENSMUST00000193575	GO:0005739(mitochondrion);GO:0005743(mitochondrial inner membrane);GO:0006850(mitochondrial pyruvate transmembrane transport);GO:0016020(membrane);GO:0016021(integral component of membrane);GO:0031305(integral component of mitochondrial inner membrane);GO:0035774(positive regulation of insulin secretion involved in cellular response to glucose stimulus);GO:0042802(identical protein binding);GO:00…	NA	K22139	NA	mitochondrial pyruvate carrier 2 [Source:MGI Symbol;Acc:MGI:1917706]	protein_coding;retained_intron;processed_transcript;nonsense_mediated_decay	NA	3.96738	3.9355	3.6984	20.4283	18.3366	17.9084	0.204705	-2.28838	0	0	down	yes
ENSMUSG00000092035	Peg10	170676	ENSMUST00000166678;ENSMUST00000176551;ENSMUST00000176204	GO:0001890(placenta development);GO:0003676(nucleic acid binding);GO:0003677(DNA binding);GO:0005634(nucleus);GO:0005654(nucleoplasm);GO:0005737(cytoplasm);GO:0005829(cytosol);GO:0006915(apoptotic process);GO:0008270(zinc ion binding);GO:0030154(cell differentiation);GO:0030512(negative regulation of transforming growth factor beta receptor signaling pathway);GO:0046872(metal ion binding);GO:0046…	NA	NA	NA	paternally expressed 10 [Source:MGI Symbol;Acc:MGI:2157785]	protein_coding	NA	50.4818	50.7063	54.4777	4.84197	4.47265	4.95099	10.912	3.44784	0	0	up	yes
ENSMUSG00000028692	Akr1a1	58810	ENSMUST00000030455;ENSMUST00000128010;ENSMUST00000126146;ENSMUST00000128059	GO:0004032(alditol:NADP+ 1-oxidoreductase activity);GO:0005737(cytoplasm);GO:0005829(cytosol);GO:0005886(plasma membrane);GO:0008106(alcohol dehydrogenase (NADP+) activity);GO:0016020(membrane);GO:0016324(apical plasma membrane);GO:0016491(oxidoreductase activity);GO:0019726(mevaldate reductase (NADPH) activity);GO:0019853(L-ascorbic acid biosynthetic process);GO:0042840(D-glucuronate catabolic p…	00010(Glycolysis / Gluconeogenesis);00040(Pentose and glucuronate interconversions);00561(Glycerolipid metabolism);00561(Glycerolipid metabolism)	K00002	EC:1.1.1.2	aldo-keto reductase family 1, member A1 (aldehyde reductase) [Source:MGI Symbol;Acc:MGI:1929955]	protein_coding;processed_transcript	R_MMU_5661270(Formation_of_xylulose_5_phosphate);R_MMU_71387(Metabolism_of_carbohydrates);R_MMU_1430728(Metabolism);R_MMU_156590(Glutathione_conjugation);R_MMU_156580(Phase_II_Conjugation_of_compounds);R_MMU_211859(Biological_oxidations)	92.7404	95.9522	101.739	21.5701	19.2792	19.8477	4.78495	2.2585	0	0	up	yes
ENSMUSG00000022603	Mroh4	69439	ENSMUST00000176767;ENSMUST00000023271;ENSMUST00000175931;ENSMUST00000177179;ENSMUST00000137963	GO:0003674(molecular_function);GO:0005794(Golgi apparatus);GO:0008150(biological_process);GO:0008150(biological_process)	NA	NA	NA	maestro heat-like repeat family member 4 [Source:MGI Symbol;Acc:MGI:1916689]	protein_coding;processed_transcript;retained_intron	NA	10.7463	9.92208	11.2221	143.712	138.848	140.651	0.0753534	-3.73018	0	0	down	yes
ENSMUSG00000052783	Grk4	14772	ENSMUST00000001112;ENSMUST00000074651;ENSMUST00000148588;ENSMUST00000134217;ENSMUST00000153323	GO:0000166(nucleotide binding);GO:0002029(desensitization of G protein-coupled receptor signaling pathway);GO:0002031(G protein-coupled receptor internalization);GO:0004672(protein kinase activity);GO:0004674(protein serine/threonine kinase activity);GO:0004703(G protein-coupled receptor kinase activity);GO:0005524(ATP binding);GO:0005737(cytoplasm);GO:0005829(cytosol);GO:0005938(cell cortex);GO:…	04062(Chemokine signaling pathway);04144(Endocytosis);05032(Morphine addiction);05032(Morphine addiction)	K08291	EC:2.7.11.16	G protein-coupled receptor kinase 4 [Source:MGI Symbol;Acc:MGI:95801]	protein_coding;processed_transcript	R_MMU_2514856(The_phototransduction_cascade);R_MMU_9709957(Sensory_Perception);R_MMU_2187338(Visual_phototransduction);R_MMU_2514859(Inactivation,_recovery_and_regulation_of_the_phototransduction_cascade)	2.45182	2.10451	2.68206	17.837	18.1229	18.0242	0.134084	-2.8988	0	0	down	yes
ENSMUSG00000046282	Adam20	384806	ENSMUST00000056331	GO:0003674(molecular_function);GO:0004222(metalloendopeptidase activity);GO:0005575(cellular_component);GO:0006508(proteolysis);GO:0008150(biological_process);GO:0008237(metallopeptidase activity);GO:0016020(membrane);GO:0016021(integral component of membrane)	NA	NA	NA	a disintegrin and metallopeptidase domain 20 [Source:MGI Symbol;Acc:MGI:2152342]	protein_coding	NA	1.03418	0.995604	0.888072	23.2497	23.7972	25.1136	0.0404357	-4.62823	0	0	down	yes
ENSMUSG00000020904	Cfap52	71860	ENSMUST00000021287;ENSMUST00000126766;ENSMUST00000142929;ENSMUST00000123900	GO:0003674(molecular_function);GO:0005515(protein binding);GO:0005737(cytoplasm);GO:0005929(cilium);GO:0031514(motile cilium);GO:0042995(cell projection);GO:0060271(cilium assembly);GO:0060271(cilium assembly)	NA	NA	NA	cilia and flagella associated protein 52 [Source:MGI Symbol;Acc:MGI:1919110]	protein_coding;processed_transcript	NA	3.45182	2.79223	2.5743	39.6319	37.4564	37.8677	0.0767106	-3.70443	0	0	down	yes
ENSMUSG00000118462	AC151602		ENSMUST00000238591;ENSMUST00000238581;ENSMUST00000238638	NA	04080(Neuroactive ligand-receptor interaction);04912(GnRH signaling pathway);04913(Ovarian steroidogenesis);04917(Prolactin signaling pathway);04917(Prolactin signaling pathway)	K08521	NA	luteinizing hormone beta [Source:NCBI gene;Acc:16866]	nonsense_mediated_decay;retained_intron;protein_coding	NA	0.551387	0.559951	0.590773	14.026	13.2893	12.679	0.0425588	-4.5544	0	0	down	yes
ENSMUSG00000029313	Aff1	17355	ENSMUST00000054979;ENSMUST00000031256;ENSMUST00000153165;ENSMUST00000126335;ENSMUST00000152145	GO:0005634(nucleus);GO:0008023(transcription elongation factor complex);GO:0008023(transcription elongation factor complex)	05202(Transcriptional misregulation in cancer);05202(Transcriptional misregulation in cancer)	K15184	NA	AF4/FMR2 family, member 1 [Source:MGI Symbol;Acc:MGI:1100819]	protein_coding;retained_intron	NA	7.83587	7.84656	8.28096	0.827293	0.850003	0.866505	9.42031	3.23577	0	0	up	yes
ENSMUSG00000045211	Nudt18	213484	ENSMUST00000089049;ENSMUST00000228768	GO:0000287(magnesium ion binding);GO:0005575(cellular_component);GO:0009117(nucleotide metabolic process);GO:0016787(hydrolase activity);GO:0017110(nucleoside-diphosphatase activity);GO:0044715(8-oxo-dGDP phosphatase activity);GO:0044716(8-oxo-GDP phosphatase activity);GO:0044717(8-hydroxy-dADP phosphatase activity);GO:0046057(dADP catabolic process);GO:0046067(dGDP catabolic process);GO:0046712(…	NA	K17817	EC:3.6.1.58	nudix (nucleoside diphosphate linked moiety X)-type motif 18 [Source:MGI Symbol;Acc:MGI:2385853]	protein_coding	R_MMU_1430728(Metabolism);R_MMU_8956319(Nucleobase_catabolism);R_MMU_2393930(Phosphate_bond_hydrolysis_by_NUDT_proteins);R_MMU_15869(Metabolism_of_nucleotides);R_MMU_74259(Purine_catabolism)	6.58695	6.64266	7.13135	42.4489	36.6544	37.8735	0.17406	-2.52234	0	0	down	yes
ENSMUSG00000038546	Ranbp9	56705	ENSMUST00000144326;ENSMUST00000222023;ENSMUST00000222651;ENSMUST00000220500;ENSMUST00000220601;ENSMUST00000220529	GO:0000151(ubiquitin ligase complex);GO:0005515(protein binding);GO:0005634(nucleus);GO:0005737(cytoplasm);GO:0005886(plasma membrane);GO:0007010(cytoskeleton organization);GO:0007166(cell surface receptor signaling pathway);GO:0008536(Ran GTPase binding);GO:0016020(membrane);GO:0019899(enzyme binding);GO:0070373(negative regulation of ERK1 and ERK2 cascade);GO:0070373(negative regulation of ERK1…	NA	NA	NA	RAN binding protein 9 [Source:MGI Symbol;Acc:MGI:1928741]	protein_coding;nonsense_mediated_decay;retained_intron	R_MMU_373760(L1CAM_interactions);R_MMU_5683057(MAPK_family_signaling_cascades);R_MMU_5673001(RAF/MAP_kinase_cascade);R_MMU_8851805(MET_activates_RAS_signaling);R_MMU_422475(Axon_guidance);R_MMU_9006934(Signaling_by_Receptor_Tyrosine_Kinases);R_MMU_6806834(Signaling_by_MET);R_MMU_162582(Signal_Transduction);R_MMU_5684996(MAPK1/MAPK3_signaling);R_MMU_9675108(Nervous_system_development);R_MMU_126673…	16.3211	16.0128	17.7464	58.3801	60.3146	61.5116	0.277905	-1.84734	0	0	down	yes
ENSMUSG00000031799	Tpm4	326618	ENSMUST00000003575;ENSMUST00000238492;ENSMUST00000123177;ENSMUST00000238752	GO:0001725(stress fiber);GO:0002102(podosome);GO:0003779(actin binding);GO:0005737(cytoplasm);GO:0005856(cytoskeleton);GO:0005884(actin filament);GO:0006936(muscle contraction);GO:0007015(actin filament organization);GO:0015629(actin cytoskeleton);GO:0030863(cortical cytoskeleton);GO:0042802(identical protein binding);GO:0042803(protein homodimerization activity);GO:0046872(metal ion binding);GO:…	04260(Cardiac muscle contraction);04261(Adrenergic signaling in cardiomyocytes);05410(Hypertrophic cardiomyopathy (HCM));05414(Dilated cardiomyopathy (DCM));05414(Dilated cardiomyopathy (DCM))	K10375	NA	tropomyosin 4 [Source:MGI Symbol;Acc:MGI:2449202]	protein_coding;processed_transcript;retained_intron	R_MMU_9012999(RHO_GTPase_cycle);R_MMU_9013424(RHOV_GTPase_cycle);R_MMU_9716542(Signaling_by_Rho_GTPases,_Miro_GTPases_and_RHOBTB3);R_MMU_194315(Signaling_by_Rho_GTPases);R_MMU_445355(Smooth_Muscle_Contraction);R_MMU_162582(Signal_Transduction);R_MMU_390522(Striated_Muscle_Contraction);R_MMU_397014(Muscle_contraction)	19.4706	18.4681	21.3695	2.63684	2.41733	2.50926	7.84144	2.97112	0	0	up	yes
ENSMUSG00000028894	Inpp5b	16330	ENSMUST00000094782;ENSMUST00000142446;ENSMUST00000145359;ENSMUST00000135971;ENSMUST00000184454;ENSMUST00000154229;ENSMUST00000142652;ENSMUST00000153837	GO:0001701(in utero embryonic development);GO:0004439(phosphatidylinositol-4,5-bisphosphate 5-phosphatase activity);GO:0004445(inositol-polyphosphate 5-phosphatase activity);GO:0005737(cytoplasm);GO:0005768(endosome);GO:0005793(endoplasmic reticulum-Golgi intermediate compartment);GO:0005829(cytosol);GO:0007165(signal transduction);GO:0007283(spermatogenesis);GO:0016020(membrane);GO:0016021(integ…	00562(Inositol phosphate metabolism);04070(Phosphatidylinositol signaling system);04070(Phosphatidylinositol signaling system)	K01099	EC:3.1.3.36	inositol polyphosphate-5-phosphatase B [Source:MGI Symbol;Acc:MGI:103257]	protein_coding;processed_transcript;nonsense_mediated_decay	R_MMU_1855183(Synthesis_of_IP2,_IP,_and_Ins_in_the_cytosol);R_MMU_1483249(Inositol_phosphate_metabolism);R_MMU_1430728(Metabolism);R_MMU_1855204(Synthesis_of_IP3_and_IP4_in_the_cytosol)	26.6202	27.1998	29.5772	4.37976	4.523	4.69182	6.1346	2.61697	0	0	up	yes
ENSMUSG00000068167	Csnka2ip	224291	ENSMUST00000209382;ENSMUST00000089279	GO:0005515(protein binding);GO:0005634(nucleus);GO:0008150(biological_process);GO:0008150(biological_process)	NA	NA	NA	casein kinase 2, alpha prime interacting protein [Source:MGI Symbol;Acc:MGI:2676295]	protein_coding	NA	15.2487	14.6443	16.6535	119.995	135.662	134.021	0.119449	-3.06554	0	0	down	yes
ENSMUSG00000036557	Stpg4	75467	ENSMUST00000040609;ENSMUST00000187078;ENSMUST00000189157;ENSMUST00000186211	GO:0001939(female pronucleus);GO:0001940(male pronucleus);GO:0003682(chromatin binding);GO:0005634(nucleus);GO:0005737(cytoplasm);GO:0006325(chromatin organization);GO:0007275(multicellular organism development);GO:0042393(histone binding);GO:0042585(germinal vesicle);GO:0044727(DNA demethylation of male pronucleus);GO:0090116(C-5 methylation of cytosine);GO:1901537(positive regulation of DNA dem…	NA	NA	NA	sperm tail PG rich repeat containing 4 [Source:MGI Symbol;Acc:MGI:1922717]	protein_coding;processed_transcript	NA	10.8921	10.8715	10.8089	162.766	163.708	155.846	0.067533	-3.88826	0	0	down	yes
ENSMUSG00000045467	Ttll13	269954	ENSMUST00000058266;ENSMUST00000107381;ENSMUST00000205270;ENSMUST00000206240;ENSMUST00000133958	GO:0000166(nucleotide binding);GO:0000226(microtubule cytoskeleton organization);GO:0005524(ATP binding);GO:0005874(microtubule);GO:0005929(cilium);GO:0006464(cellular protein modification process);GO:0015631(tubulin binding);GO:0016874(ligase activity);GO:0018095(protein polyglutamylation);GO:0070740(tubulin-glutamic acid ligase activity);GO:0070740(tubulin-glutamic acid ligase activity)	NA	K16582	EC:6.-.-.-	tubulin tyrosine ligase-like family, member 13 [Source:MGI Symbol;Acc:MGI:1920845]	protein_coding;retained_intron	R_MMU_597592(Post_translational_protein_modification);R_MMU_392499(Metabolism_of_proteins);R_MMU_8955332(Carboxyterminal_post_translational_modifications_of_tubulin)	8.09585	7.42099	7.97494	110	111.568	114.382	0.0699265	-3.83802	0	0	down	yes
ENSMUSG00000021257	Angel1	68737	ENSMUST00000021682;ENSMUST00000163388;ENSMUST00000171293;ENSMUST00000167272;ENSMUST00000167813;ENSMUST00000165332	GO:0000175(3'-5'-exoribonuclease activity);GO:0005634(nucleus);GO:0005783(endoplasmic reticulum);GO:0005801(cis-Golgi network);GO:0005829(cytosol);GO:0008190(eukaryotic initiation factor 4E binding);GO:0019904(protein domain specific binding);GO:0048471(perinuclear region of cytoplasm);GO:0090503(RNA phosphodiester bond hydrolysis, exonucleolytic);GO:0090503(RNA phosphodiester bond hydrolysis, ex…	NA	K18729	NA	angel homolog 1 [Source:MGI Symbol;Acc:MGI:1915987]	protein_coding;processed_transcript	NA	5.74577	5.87626	5.99243	52.8424	50.9067	51.972	0.113115	-3.14413	0	0	down	yes
ENSMUSG00000027443	Cst12	69362	ENSMUST00000028932;ENSMUST00000168443	GO:0004869(cysteine-type endopeptidase inhibitor activity);GO:0005576(extracellular region);GO:0010466(negative regulation of peptidase activity);GO:0010951(negative regulation of endopeptidase activity);GO:0030414(peptidase inhibitor activity);GO:0030414(peptidase inhibitor activity)	NA	NA	NA	cystatin 12 [Source:MGI Symbol;Acc:MGI:1916612]	protein_coding	NA	284.542	270.979	271.793	28.9203	26.9314	27.8673	9.88203	3.30481	0	0	up	yes
ENSMUSG00000029682	Spam1	20690	ENSMUST00000202569;ENSMUST00000202331;ENSMUST00000031693;ENSMUST00000202786	GO:0001669(acrosomal vesicle);GO:0003824(catalytic activity);GO:0004415(hyalurononglucosaminidase activity);GO:0005886(plasma membrane);GO:0005975(carbohydrate metabolic process);GO:0007155(cell adhesion);GO:0007338(single fertilization);GO:0007342(fusion of sperm to egg plasma membrane involved in single fertilization);GO:0008152(metabolic process);GO:0009897(external side of plasma membrane);GO…	00531(Glycosaminoglycan degradation);00531(Glycosaminoglycan degradation)	K01197	EC:3.2.1.35	sperm adhesion molecule 1 [Source:MGI Symbol;Acc:MGI:109335]	protein_coding;retained_intron	NA	1.31398	0.899729	1.47622	25.079	24.4913	25.1496	0.0493835	-4.33983	0	0	down	yes
ENSMUSG00000099422	Gm4275	102636907	ENSMUST00000212624;ENSMUST00000190198;ENSMUST00000210838;ENSMUST00000209209;ENSMUST00000210214	NA	NA	NA	NA	predicted gene 4275 [Source:MGI Symbol;Acc:MGI:3782452]	transcribed_unitary_pseudogene;processed_transcript	NA	1.66045	1.44061	1.40203	40.07	37.869	37.7035	0.0389398	-4.68261	0	0	down	yes
ENSMUSG00000033053	1700028P14Rik	67483	ENSMUST00000035849	GO:0003674(molecular_function);GO:0005737(cytoplasm);GO:0005886(plasma membrane);GO:0008150(biological_process);GO:0016020(membrane);GO:0016021(integral component of membrane)	NA	NA	NA	RIKEN cDNA 1700028P14 gene [Source:MGI Symbol;Acc:MGI:1914733]	protein_coding	NA	4.80422	3.66212	4.45715	97.0802	97.9912	99.4078	0.0438859	-4.5101	0	0	down	yes
ENSMUSG00000021012	Zc3h14	75553	ENSMUST00000021399;ENSMUST00000110105;ENSMUST00000221558;ENSMUST00000223451;ENSMUST00000221532;ENSMUST00000057000;ENSMUST00000222461;ENSMUST00000222632;ENSMUST00000110104;ENSMUST00000223083;ENSMUST00000220660;ENSMUST00000221576;ENSMUST00000222146	GO:0003723(RNA binding);GO:0005634(nucleus);GO:0005730(nucleolus);GO:0005737(cytoplasm);GO:0008143(poly(A) binding);GO:0016607(nuclear speck);GO:0032839(dendrite cytoplasm);GO:0043488(regulation of mRNA stability);GO:0046872(metal ion binding);GO:1900364(negative regulation of mRNA polyadenylation);GO:1904115(axon cytoplasm);GO:1990904(ribonucleoprotein complex);GO:1990904(ribonucleoprotein compl…	NA	K23038	NA	zinc finger CCCH type containing 14 [Source:MGI Symbol;Acc:MGI:1919824]	protein_coding;retained_intron;nonsense_mediated_decay;processed_transcript	NA	16.0837	15.4376	16.6425	44.5151	45.5722	47.2736	0.350637	-1.51195	0	0	down	yes
ENSMUSG00000076441	Ass1	11898	ENSMUST00000102840;ENSMUST00000192802;ENSMUST00000126474;ENSMUST00000130195	GO:0000050(urea cycle);GO:0000052(citrulline metabolic process);GO:0000053(argininosuccinate metabolic process);GO:0000166(nucleotide binding);GO:0001822(kidney development);GO:0001889(liver development);GO:0004055(argininosuccinate synthase activity);GO:0005515(protein binding);GO:0005524(ATP binding);GO:0005634(nucleus);GO:0005737(cytoplasm);GO:0005739(mitochondrion);GO:0005741(mitochondrial ou…	00220(Arginine biosynthesis);00250(Alanine, aspartate and glutamate metabolism);05418(Fluid shear stress and atherosclerosis);05418(Fluid shear stress and atherosclerosis)	K01940	EC:6.3.4.5	argininosuccinate synthetase 1 [Source:MGI Symbol;Acc:MGI:88090]	protein_coding;retained_intron	R_MMU_1430728(Metabolism);R_MMU_70635(Urea_cycle);R_MMU_71291(Metabolism_of_amino_acids_and_derivatives)	68.7498	72.4707	85.7663	7.58042	7.14542	7.41645	10.2513	3.35773	0	0	up	yes
ENSMUSG00000020878	Lrrc46	69297	ENSMUST00000021251	GO:0003674(molecular_function);GO:0005515(protein binding)	NA	NA	NA	leucine rich repeat containing 46 [Source:MGI Symbol;Acc:MGI:1916547]	protein_coding	NA	31.2842	28.1692	33.2978	374.743	360.848	365.036	0.0842712	-3.56882	0	0	down	yes
ENSMUSG00000059288	Cdyl	12593	ENSMUST00000075220;ENSMUST00000225602;ENSMUST00000226071;ENSMUST00000163595	GO:0003682(chromatin binding);GO:0003714(transcription corepressor activity);GO:0003824(catalytic activity);GO:0004402(histone acetyltransferase activity);GO:0005515(protein binding);GO:0005634(nucleus);GO:0005694(chromosome);GO:0005737(cytoplasm);GO:0007283(spermatogenesis);GO:0007286(spermatid development);GO:0016573(histone acetylation);GO:0016607(nuclear speck);GO:0016740(transferase activity…	NA	K00653	EC:2.3.1.48	chromodomain protein, Y chromosome-like [Source:MGI Symbol;Acc:MGI:1339956]	protein_coding;nonsense_mediated_decay;processed_transcript	NA	14.8408	14.4713	15.6011	58.175	59.0994	60.3253	0.25289	-1.98342	0	0	down	yes
ENSMUSG00000048077	H1f7	70069	ENSMUST00000060855	GO:0000166(nucleotide binding);GO:0000790(nuclear chromatin);GO:0003677(DNA binding);GO:0005524(ATP binding);GO:0005634(nucleus);GO:0005694(chromosome);GO:0006997(nucleus organization);GO:0007275(multicellular organism development);GO:0007283(spermatogenesis);GO:0007290(spermatid nucleus elongation);GO:0030154(cell differentiation);GO:0030261(chromosome condensation);GO:0035092(sperm chromatin co…	NA	NA	NA	H1.7 linker histone [Source:MGI Symbol;Acc:MGI:1917319]	protein_coding	NA	22.4284	20.5449	23.9141	348.322	328.679	327.355	0.0665973	-3.90839	0	0	down	yes
ENSMUSG00000043036	Ccdc63	330188	ENSMUST00000058960;ENSMUST00000128101;ENSMUST00000132701;ENSMUST00000196608;ENSMUST00000146235;ENSMUST00000152389;ENSMUST00000198618	NA	NA	NA	NA	coiled-coil domain containing 63 [Source:MGI Symbol;Acc:MGI:3607777]	protein_coding;retained_intron;nonsense_mediated_decay	NA	1.51073	1.18353	1.31721	27.9333	27.3875	27.0561	0.0486965	-4.36004	0	0	down	yes
ENSMUSG00000032827	Ppp1r9a	243725	ENSMUST00000035813;ENSMUST00000177456;ENSMUST00000176263;ENSMUST00000177338;ENSMUST00000164110;ENSMUST00000176729;ENSMUST00000168998;ENSMUST00000065842;ENSMUST00000175962;ENSMUST00000175889	GO:0005515(protein binding);GO:0005737(cytoplasm);GO:0005829(cytosol);GO:0005856(cytoskeleton);GO:0007015(actin filament organization);GO:0007399(nervous system development);GO:0007568(aging);GO:0008022(protein C-terminus binding);GO:0008157(protein phosphatase 1 binding);GO:0010976(positive regulation of neuron projection development);GO:0014069(postsynaptic density);GO:0015629(actin cytoskeleto…	NA	K17551	NA	protein phosphatase 1, regulatory subunit 9A [Source:MGI Symbol;Acc:MGI:2442401]	protein_coding;nonsense_mediated_decay;retained_intron	NA	14.6377	14.1413	15.0098	2.17551	2.5107	2.25682	6.30688	2.65693	0	0	up	yes
ENSMUSG00000042515	Pwwp3b	245631	ENSMUST00000113042;ENSMUST00000139359;ENSMUST00000113043;ENSMUST00000113045;ENSMUST00000113041;ENSMUST00000170671;ENSMUST00000169886;ENSMUST00000166444	GO:0003674(molecular_function);GO:0008150(biological_process);GO:0008150(biological_process)	NA	NA	NA	PWWP domain containing 3B [Source:MGI Symbol;Acc:MGI:2445062]	protein_coding;retained_intron	NA	81.0158	80.21	90.8351	7.46896	8.37298	8.32468	10.4301	3.38268	0	0	up	yes
ENSMUSG00000027364	Usp50	75083	ENSMUST00000028842;ENSMUST00000151140;ENSMUST00000130356;ENSMUST00000145194;ENSMUST00000136319	GO:0004843(thiol-dependent ubiquitin-specific protease activity);GO:0005515(protein binding);GO:0005829(cytosol);GO:0006508(proteolysis);GO:0006511(ubiquitin-dependent protein catabolic process);GO:0007032(endosome organization);GO:0007265(Ras protein signal transduction);GO:0008233(peptidase activity);GO:0008234(cysteine-type peptidase activity);GO:0014069(postsynaptic density);GO:0016579(protei…	NA	NA	NA	ubiquitin specific peptidase 50 [Source:MGI Symbol;Acc:MGI:1922333]	protein_coding;retained_intron;processed_transcript;nonsense_mediated_decay	NA	2.65522	2.21417	2.61563	30.0879	33.4508	32.3061	0.0780953	-3.67862	0	0	down	yes
ENSMUSG00000040473	Cfap69	207686	ENSMUST00000054865;ENSMUST00000148193;ENSMUST00000135252;ENSMUST00000061008;ENSMUST00000198121;ENSMUST00000132510;ENSMUST00000199314;ENSMUST00000150140	GO:0003674(molecular_function);GO:0005737(cytoplasm);GO:0005929(cilium);GO:0007283(spermatogenesis);GO:0007608(sensory perception of smell);GO:0030154(cell differentiation);GO:0031514(motile cilium);GO:0042048(olfactory behavior);GO:0042995(cell projection);GO:0050896(response to stimulus);GO:0097225(sperm midpiece);GO:0097730(non-motile cilium);GO:1902093(positive regulation of flagellated sperm…	NA	NA	NA	cilia and flagella associated protein 69 [Source:MGI Symbol;Acc:MGI:2443778]	protein_coding;retained_intron;nonsense_mediated_decay;processed_transcript	NA	4.06488	3.79496	3.85277	31.5734	31.5751	32.1155	0.122949	-3.02387	0	0	down	yes
ENSMUSG00000022175	Lrp10	65107	ENSMUST00000022782;ENSMUST00000226472;ENSMUST00000227760	GO:0005041(low-density lipoprotein particle receptor activity);GO:0005515(protein binding);GO:0005905(clathrin-coated pit);GO:0006629(lipid metabolic process);GO:0006869(lipid transport);GO:0006897(endocytosis);GO:0016020(membrane);GO:0016021(integral component of membrane);GO:0048839(inner ear development);GO:0048839(inner ear development)	NA	K20050	NA	low-density lipoprotein receptor-related protein 10 [Source:MGI Symbol;Acc:MGI:1929480]	protein_coding;retained_intron;nonsense_mediated_decay	R_MMU_196854(Metabolism_of_vitamins_and_cofactors);R_MMU_1430728(Metabolism);R_MMU_6806667(Metabolism_of_fat_soluble_vitamins);R_MMU_9709957(Sensory_Perception);R_MMU_2187338(Visual_phototransduction);R_MMU_975634(Retinoid_metabolism_and_transport)	29.7647	30.5205	34.0913	3.97988	3.37099	3.48831	8.70698	3.12217	0	0	up	yes
ENSMUSG00000045482	Trrap	100683	ENSMUST00000198524;ENSMUST00000136379;ENSMUST00000213013;ENSMUST00000094120;ENSMUST00000124909;ENSMUST00000128550;ENSMUST00000132925;ENSMUST00000143357;ENSMUST00000197741;ENSMUST00000132347;ENSMUST00000038980;ENSMUST00000197834;ENSMUST00000100467;ENSMUST00000196258	GO:0000123(histone acetyltransferase complex);GO:0000812(Swr1 complex);GO:0003712(transcription coregulator activity);GO:0005515(protein binding);GO:0005634(nucleus);GO:0005654(nucleoplasm);GO:0005794(Golgi apparatus);GO:0016301(kinase activity);GO:0016310(phosphorylation);GO:0016573(histone acetylation);GO:0016578(histone deubiquitination);GO:0016740(transferase activity);GO:0030914(STAGA comple…	05166(Human T-cell leukemia virus 1 infection);05166(Human T-cell leukemia virus 1 infection)	K08874	NA	transformation/transcription domain-associated protein [Source:MGI Symbol;Acc:MGI:2153272]	retained_intron;protein_coding;processed_transcript	NA	21.7358	23.4027	25.0337	5.48517	5.50876	5.44486	4.2687	2.0938	0	0	up	yes
ENSMUSG00000024534	Sncaip	67847	ENSMUST00000178011;ENSMUST00000179038;ENSMUST00000025413;ENSMUST00000163742;ENSMUST00000115410;ENSMUST00000178678	GO:0005515(protein binding);GO:0005654(nucleoplasm);GO:0005737(cytoplasm);GO:0008219(cell death);GO:0031625(ubiquitin protein ligase binding);GO:0036464(cytoplasmic ribonucleoprotein granule);GO:0042417(dopamine metabolic process);GO:0042802(identical protein binding);GO:0046928(regulation of neurotransmitter secretion);GO:0090083(regulation of inclusion body assembly);GO:0090083(regulation of in…	05012(Parkinson disease);05012(Parkinson disease)	K04558	NA	synuclein, alpha interacting protein (synphilin) [Source:MGI Symbol;Acc:MGI:1915097]	protein_coding	NA	0.627572	0.662177	0.613088	8.59537	8.71794	9.4791	0.0710215	-3.8156	0	0	down	yes
ENSMUSG00000020530	Ggnbp2	217039	ENSMUST00000018547;ENSMUST00000108081;ENSMUST00000168434;ENSMUST00000172405;ENSMUST00000100686;ENSMUST00000154915;ENSMUST00000166425;ENSMUST00000167429;ENSMUST00000134043;ENSMUST00000132098;ENSMUST00000168267;ENSMUST00000165459	GO:0005515(protein binding);GO:0005634(nucleus);GO:0005737(cytoplasm);GO:0007275(multicellular organism development);GO:0007283(spermatogenesis);GO:0008285(negative regulation of cell population proliferation);GO:0010629(negative regulation of gene expression);GO:0030154(cell differentiation);GO:0031410(cytoplasmic vesicle);GO:0033140(negative regulation of peptidyl-serine phosphorylation of STAT…	NA	NA	NA	gametogenetin binding protein 2 [Source:MGI Symbol;Acc:MGI:2387356]	protein_coding;processed_transcript;retained_intron	NA	16.4092	14.9704	17.6047	66.3688	67.2602	68.0782	0.242848	-2.04187	0	0	down	yes
ENSMUSG00000032058	Ppp2r1b	73699	ENSMUST00000034560;ENSMUST00000176798;ENSMUST00000114437;ENSMUST00000174628;ENSMUST00000176349;ENSMUST00000176055;ENSMUST00000177454;ENSMUST00000176414;ENSMUST00000175926	GO:0000159(protein phosphatase type 2A complex);GO:0004722(protein serine/threonine phosphatase activity);GO:0005515(protein binding);GO:0005737(cytoplasm);GO:0006470(protein dephosphorylation);GO:0008287(protein serine/threonine phosphatase complex);GO:0019888(protein phosphatase regulator activity);GO:0043666(regulation of phosphoprotein phosphatase activity);GO:0045121(membrane raft);GO:004520…	03015(mRNA surveillance pathway);04071(Sphingolipid signaling pathway);04114(Oocyte meiosis);04151(PI3K-Akt signaling pathway);04152(AMPK signaling pathway);04261(Adrenergic signaling in cardiomyocytes);04350(TGF-beta signaling pathway);04390(Hippo signaling pathway);04530(Tight junction);04728(Dopaminergic synapse);04730(Long-term depression);05142(Chagas disease (American trypanosomiasis));0516…	K03456	NA	protein phosphatase 2, regulatory subunit A, beta [Source:MGI Symbol;Acc:MGI:1920949]	protein_coding;nonsense_mediated_decay;processed_transcript;retained_intron	R_MMU_418346(Platelet_homeostasis);R_MMU_448424(Interleukin_17_signaling);R_MMU_5683057(MAPK_family_signaling_cascades);R_MMU_166058(MyD88:MAL(TIRAP)_cascade_initiated_on_plasma_membrane);R_MMU_6811558(PI5P,_PP2A_and_IER3_Regulate_PI3K/AKT_Signaling);R_MMU_168179(Toll_Like_Receptor_TLR1:TLR2_Cascade);R_MMU_69620(Cell_Cycle_Checkpoints);R_MMU_69206(G1/S_Transition);R_MMU_449147(Signaling_by_Interl…	4.57435	4.99589	5.45131	20.4269	20.5408	20.1094	0.245944	-2.0236	0	0	down	yes
ENSMUSG00000049154	Fam183b	75429	ENSMUST00000239007;ENSMUST00000060581;ENSMUST00000238886;ENSMUST00000094156	GO:0003674(molecular_function);GO:0005737(cytoplasm);GO:0005856(cytoskeleton);GO:0008150(biological_process);GO:0036064(ciliary basal body);GO:0042995(cell projection);GO:0097546(ciliary base);GO:0097546(ciliary base)	NA	NA	NA	family with sequence similarity 183, member B [Source:MGI Symbol;Acc:MGI:1922679]	protein_coding	NA	5.15942	3.63359	3.79615	98.354	93.7258	95.899	0.0437156	-4.51571	0	0	down	yes
ENSMUSG00000031864	Ints10	70885	ENSMUST00000034328;ENSMUST00000110241;ENSMUST00000146322;ENSMUST00000070713;ENSMUST00000110242;ENSMUST00000145140;ENSMUST00000147072;ENSMUST00000212064;ENSMUST00000140309	GO:0003674(molecular_function);GO:0005634(nucleus);GO:0016180(snRNA processing);GO:0032039(integrator complex);GO:0032039(integrator complex)	NA	K13147	NA	integrator complex subunit 10 [Source:MGI Symbol;Acc:MGI:1918135]	protein_coding;retained_intron;processed_transcript	R_MMU_73857(RNA_Polymerase_II_Transcription);R_MMU_6807505(RNA_polymerase_II_transcribes_snRNA_genes);R_MMU_74160(Gene_expression_(Transcription))	4.88842	4.26947	4.53746	21.8469	21.3839	20.863	0.213677	-2.2265	0	0	down	yes
ENSMUSG00000030530	Furin	18550	ENSMUST00000122232;ENSMUST00000107362;ENSMUST00000153446;ENSMUST00000146771;ENSMUST00000120753;ENSMUST00000147150;ENSMUST00000135306	GO:0000139(Golgi membrane);GO:0001825(blastocyst formation);GO:0002020(protease binding);GO:0004175(endopeptidase activity);GO:0004252(serine-type endopeptidase activity);GO:0004867(serine-type endopeptidase inhibitor activity);GO:0005515(protein binding);GO:0005576(extracellular region);GO:0005768(endosome);GO:0005769(early endosome);GO:0005783(endoplasmic reticulum);GO:0005788(endoplasmic retic…	05164(Influenza A);05164(Influenza A)	K01349	EC:3.4.21.75	furin (paired basic amino acid cleaving enzyme) [Source:MGI Symbol;Acc:MGI:97513]	protein_coding;retained_intron	R_MMU_157118(Signaling_by_NOTCH);R_MMU_1912420(Pre_NOTCH_Processing_in_Golgi);R_MMU_170834(Signaling_by_TGF_beta_Receptor_Complex);R_MMU_2173789(TGF_beta_receptor_signaling_activates_SMADs);R_MMU_166520(Signaling_by_NTRKs);R_MMU_9006936(Signaling_by_TGFB_family_members);R_MMU_159782(Removal_of_aminoterminal_propeptides_from_gamma_carboxylated_proteins);R_MMU_159854(Gamma_carboxylation,_transport,…	16.459	17.6906	19.2693	1.86479	1.74543	1.64431	10.1663	3.34572	0	0	up	yes
ENSMUSG00000024661	Fth1	14319	ENSMUST00000235129;ENSMUST00000237316;ENSMUST00000025563;ENSMUST00000236403;ENSMUST00000237465;ENSMUST00000236195;ENSMUST00000235747;ENSMUST00000235196	GO:0004322(ferroxidase activity);GO:0005506(iron ion binding);GO:0005576(extracellular region);GO:0005737(cytoplasm);GO:0005739(mitochondrion);GO:0006826(iron ion transport);GO:0006879(cellular iron ion homeostasis);GO:0006880(intracellular sequestering of iron ion);GO:0006955(immune response);GO:0008198(ferrous iron binding);GO:0008199(ferric iron binding);GO:0008285(negative regulation of cell …	04216(Ferroptosis);04217(Necroptosis);04978(Mineral absorption);04978(Mineral absorption)	K00522	EC:1.16.3.2	ferritin heavy polypeptide 1 [Source:MGI Symbol;Acc:MGI:95588]	retained_intron;protein_coding	R_MMU_5653656(Vesicle_mediated_transport);R_MMU_432722(Golgi_Associated_Vesicle_Biogenesis);R_MMU_382551(Transport_of_small_molecules);R_MMU_168256(Immune_System);R_MMU_199991(Membrane_Trafficking);R_MMU_199992(trans_Golgi_Network_Vesicle_Budding);R_MMU_6798695(Neutrophil_degranulation);R_MMU_168249(Innate_Immune_System);R_MMU_917937(Iron_uptake_and_transport)	176.811	176.773	181.764	40.2814	41.4365	41.0459	4.36079	2.12459	0	0	up	yes
ENSMUSG00000000420	Galnt1	14423	ENSMUST00000170243;ENSMUST00000170191;ENSMUST00000164998;ENSMUST00000171583;ENSMUST00000000430;ENSMUST00000169474;ENSMUST00000164066;ENSMUST00000178605	GO:0004653(polypeptide N-acetylgalactosaminyltransferase activity);GO:0005576(extracellular region);GO:0005794(Golgi apparatus);GO:0006486(protein glycosylation);GO:0006493(protein O-linked glycosylation);GO:0016020(membrane);GO:0016021(integral component of membrane);GO:0016740(transferase activity);GO:0016757(transferase activity, transferring glycosyl groups);GO:0018242(protein O-linked glycos…	00512(Mucin type O-glycan biosynthesis);00512(Mucin type O-glycan biosynthesis)	K00710	EC:2.4.1.41	polypeptide N-acetylgalactosaminyltransferase 1 [Source:MGI Symbol;Acc:MGI:894693]	protein_coding;processed_transcript;nonsense_mediated_decay	R_MMU_5653656(Vesicle_mediated_transport);R_MMU_913709(O_linked_glycosylation_of_mucins);R_MMU_6811436(COPI_independent_Golgi_to_ER_retrograde_traffic);R_MMU_5173105(O_linked_glycosylation);R_MMU_597592(Post_translational_protein_modification);R_MMU_392499(Metabolism_of_proteins);R_MMU_8856688(Golgi_to_ER_retrograde_transport);R_MMU_199991(Membrane_Trafficking);R_MMU_6811442(Intra_Golgi_and_retro…	39.5946	39.2513	45.1223	4.01425	4.12353	4.29951	9.96746	3.31723	0	0	up	yes
ENSMUSG00000034212	Ankmy1	241158	ENSMUST00000212504;ENSMUST00000160548;ENSMUST00000112998	GO:0005515(protein binding);GO:0005515(protein binding)	NA	NA	NA	ankyrin repeat and MYND domain containing 1 [Source:MGI Symbol;Acc:MGI:3045261]	protein_coding	NA	0.989424	1.02375	0.963467	14.3505	12.6522	12.9541	0.0744967	-3.74668	0	0	down	yes
ENSMUSG00000022257	Laptm4b	114128	ENSMUST00000022867;ENSMUST00000226437;ENSMUST00000226627	GO:0005764(lysosome);GO:0005765(lysosomal membrane);GO:0005768(endosome);GO:0005769(early endosome);GO:0005886(plasma membrane);GO:0007032(endosome organization);GO:0010008(endosome membrane);GO:0012505(endomembrane system);GO:0016020(membrane);GO:0016021(integral component of membrane);GO:0019900(kinase binding);GO:0031625(ubiquitin protein ligase binding);GO:0031902(late endosome membrane);GO:0…	04142(Lysosome);04142(Lysosome)	K12387	NA	lysosomal-associated protein transmembrane 4B [Source:MGI Symbol;Acc:MGI:1890494]	protein_coding;nonsense_mediated_decay	NA	172.548	166.135	185.261	25.1263	25.4283	26.557	6.79462	2.76439	0	0	up	yes
ENSMUSG00000020486	Septin4	18952	ENSMUST00000239011;ENSMUST00000143950;ENSMUST00000107960;ENSMUST00000132723;ENSMUST00000135175;ENSMUST00000148216;ENSMUST00000133202;ENSMUST00000134923;ENSMUST00000133638;ENSMUST00000127414;ENSMUST00000122945;ENSMUST00000107962;ENSMUST00000140398;ENSMUST00000060360;ENSMUST00000123081;ENSMUST00000122067;ENSMUST00000136229	GO:0000166(nucleotide binding);GO:0000287(magnesium ion binding);GO:0003674(molecular_function);GO:0003924(GTPase activity);GO:0005515(protein binding);GO:0005525(GTP binding);GO:0005575(cellular_component);GO:0005654(nucleoplasm);GO:0005737(cytoplasm);GO:0005739(mitochondrion);GO:0005856(cytoskeleton);GO:0005929(cilium);GO:0005940(septin ring);GO:0007049(cell cycle);GO:0007283(spermatogenesis);G…	04210(Apoptosis);04215(Apoptosis - multiple species);04215(Apoptosis - multiple species)	K16943	NA	septin 4 [Source:MGI Symbol;Acc:MGI:1270156]	protein_coding;processed_transcript;retained_intron	R_MMU_111457(Release_of_apoptotic_factors_from_the_mitochondria);R_MMU_5357801(Programmed_Cell_Death);R_MMU_111471(Apoptotic_factor_mediated_response);R_MMU_111469(SMAC,_XIAP_regulated_apoptotic_response);R_MMU_109606(Intrinsic_Pathway_for_Apoptosis);R_MMU_109581(Apoptosis)	2.19282	1.76013	1.90317	31.281	31.5562	32.5588	0.0613874	-4.02591	0	0	down	yes
ENSMUSG00000032396	Dis3l	213550	ENSMUST00000120760;ENSMUST00000113890;ENSMUST00000168844;ENSMUST00000154076;ENSMUST00000134843;ENSMUST00000144257;ENSMUST00000068367;ENSMUST00000128129	GO:0000175(3'-5'-exoribonuclease activity);GO:0000177(cytoplasmic exosome (RNase complex));GO:0000178(exosome (RNase complex));GO:0003723(RNA binding);GO:0004518(nuclease activity);GO:0004527(exonuclease activity);GO:0004540(ribonuclease activity);GO:0005737(cytoplasm);GO:0005813(centrosome);GO:0005829(cytosol);GO:0005886(plasma membrane);GO:0016075(rRNA catabolic process);GO:0016787(hydrolase ac…	03018(RNA degradation);03018(RNA degradation)	K18681	EC:3.1.13.-	DIS3 like exosome 3'-5' exoribonuclease [Source:MGI Symbol;Acc:MGI:2143272]	protein_coding;retained_intron;processed_transcript	NA	6.67461	6.57556	7.34949	43.5213	44.3983	45.6516	0.154222	-2.69692	0	0	down	yes
ENSMUSG00000027962	Vcam1	22329	ENSMUST00000029574;ENSMUST00000196449;ENSMUST00000197031;ENSMUST00000196309	GO:0001666(response to hypoxia);GO:0002102(podosome);GO:0002526(acute inflammatory response);GO:0002544(chronic inflammatory response);GO:0005178(integrin binding);GO:0005615(extracellular space);GO:0005769(early endosome);GO:0005783(endoplasmic reticulum);GO:0005794(Golgi apparatus);GO:0005886(plasma membrane);GO:0005887(integral component of plasma membrane);GO:0005902(microvillus);GO:0007155(c…	04064(NF-kappa B signaling pathway);04514(Cell adhesion molecules (CAMs));04668(TNF signaling pathway);04670(Leukocyte transendothelial migration);04933(AGE-RAGE signaling pathway in diabetic complications);05143(African trypanosomiasis);05144(Malaria);05418(Fluid shear stress and atherosclerosis);05418(Fluid shear stress and atherosclerosis)	K06527	NA	vascular cell adhesion molecule 1 [Source:MGI Symbol;Acc:MGI:98926]	protein_coding;retained_intron	R_MMU_1474244(Extracellular_matrix_organization);R_MMU_198933(Immunoregulatory_interactions_between_a_Lymphoid_and_a_non_Lymphoid_cell);R_MMU_168256(Immune_System);R_MMU_1280218(Adaptive_Immune_System);R_MMU_216083(Integrin_cell_surface_interactions)	61.2522	58.8031	64.477	6.7408	5.96047	6.60066	9.5603	3.25706	0	0	up	yes
ENSMUSG00000071721	1700010D01Rik	76386	ENSMUST00000096366	NA	NA	NA	NA	RIKEN cDNA 1700010D01 gene [Source:MGI Symbol;Acc:MGI:1923636]	lincRNA	NA	4.06053	3.55162	4.64672	92.8934	87.6625	86.8081	0.0458508	-4.44691	0	0	down	yes
ENSMUSG00000030994	D7Ertd443e	71007	ENSMUST00000094002;ENSMUST00000172947;ENSMUST00000106129;ENSMUST00000206005;ENSMUST00000174271;ENSMUST00000174700	GO:0000209(protein polyubiquitination);GO:0005515(protein binding);GO:0005654(nucleoplasm);GO:0005737(cytoplasm);GO:0005813(centrosome);GO:0005814(centriole);GO:0005815(microtubule organizing center);GO:0005829(cytosol);GO:0005856(cytoskeleton);GO:0005886(plasma membrane);GO:0006974(cellular response to DNA damage stimulus);GO:0007095(mitotic G2 DNA damage checkpoint);GO:0008017(microtubule bindi…	NA	K16773	NA	DNA segment, Chr 7, ERATO Doi 443, expressed [Source:MGI Symbol;Acc:MGI:1196431]	protein_coding;retained_intron;processed_transcript	NA	0.803887	0.798063	0.716206	11.6499	12.1108	12.3529	0.0641906	-3.96149	0	0	down	yes
ENSMUSG00000040850	Psme4	103554	ENSMUST00000041231;ENSMUST00000154757;ENSMUST00000155719;ENSMUST00000142217;ENSMUST00000129824;ENSMUST00000133430;ENSMUST00000150219	GO:0000502(proteasome complex);GO:0005634(nucleus);GO:0005654(nucleoplasm);GO:0005737(cytoplasm);GO:0005829(cytosol);GO:0006281(DNA repair);GO:0006974(cellular response to DNA damage stimulus);GO:0007275(multicellular organism development);GO:0007283(spermatogenesis);GO:0010499(proteasomal ubiquitin-independent protein catabolic process);GO:0010952(positive regulation of peptidase activity);GO:00…	03050(Proteasome);03050(Proteasome)	K06699	NA	proteasome (prosome, macropain) activator subunit 4 [Source:MGI Symbol;Acc:MGI:2143994]	protein_coding;processed_transcript	R_MMU_5668541(TNFR2_non_canonical_NF_kB_pathway);R_MMU_68949(Orc1_removal_from_chromatin);R_MMU_1234176(Oxygen_dependent_proline_hydroxylation_of_Hypoxia_inducible_Factor_Alpha);R_MMU_8852276(The_role_of_GTSE1_in_G2/M_progression_after_G2_checkpoint);R_MMU_5689880(Ub_specific_processing_proteases);R_MMU_5607761(Dectin_1_mediated_noncanonical_NF_kB_signaling);R_MMU_9707587(Regulation_of_HMOX1_expr…	18.2508	17.1652	18.8362	73.1215	76.2471	75.7214	0.241024	-2.05275	0	0	down	yes
ENSMUSG00000020263	Appl2	216190	ENSMUST00000020500;ENSMUST00000147582;ENSMUST00000177187;ENSMUST00000133719;ENSMUST00000150351;ENSMUST00000141048;ENSMUST00000127788;ENSMUST00000150685;ENSMUST00000146876;ENSMUST00000130285;ENSMUST00000176675;ENSMUST00000147118;ENSMUST00000148096	GO:0001726(ruffle);GO:0001786(phosphatidylserine binding);GO:0002024(diet induced thermogenesis);GO:0005515(protein binding);GO:0005634(nucleus);GO:0005737(cytoplasm);GO:0005768(endosome);GO:0005886(plasma membrane);GO:0006606(protein import into nucleus);GO:0007049(cell cycle);GO:0007179(transforming growth factor beta receptor signaling pathway);GO:0008283(cell population proliferation);GO:0009…	NA	K20132	NA	adaptor protein, phosphotyrosine interaction, PH domain and leucine zipper containing 2 [Source:MGI Symbol;Acc:MGI:2384914]	protein_coding;retained_intron;processed_transcript;nonsense_mediated_decay	NA	50.0515	49.8691	54.4368	6.69411	6.69975	7.24266	7.47982	2.903	0	0	up	yes
ENSMUSG00000052684	Jun	16476	ENSMUST00000107094	GO:0000122(negative regulation of transcription by RNA polymerase II);GO:0000790(nuclear chromatin);GO:0000976(transcription regulatory region sequence-specific DNA binding);GO:0000978(RNA polymerase II cis-regulatory region sequence-specific DNA binding);GO:0000981(DNA-binding transcription factor activity, RNA polymerase II-specific);GO:0001102(RNA polymerase II activating transcription factor …	01522(Endocrine resistance);04010(MAPK signaling pathway);04012(ErbB signaling pathway);04024(cAMP signaling pathway);04137(Mitophagy - animal);04210(Apoptosis);04310(Wnt signaling pathway);04380(Osteoclast differentiation);04510(Focal adhesion);04530(Tight junction);04620(Toll-like receptor signaling pathway);04621(NOD-like receptor signaling pathway);04625(C-type lectin receptor signaling pathw…	K04448	NA	jun proto-oncogene [Source:MGI Symbol;Acc:MGI:96646]	protein_coding	R_MMU_448424(Interleukin_17_signaling);R_MMU_2559580(Oxidative_Stress_Induced_Senescence);R_MMU_166058(MyD88:MAL(TIRAP)_cascade_initiated_on_plasma_membrane);R_MMU_168179(Toll_Like_Receptor_TLR1:TLR2_Cascade);R_MMU_449147(Signaling_by_Interleukins);R_MMU_166016(Toll_Like_Receptor_4_(TLR4)_Cascade);R_MMU_168181(Toll_Like_Receptor_7/8_(TLR7/8)_Cascade);R_MMU_2559583(Cellular_Senescence);R_MMU_22627…	21.8636	22.6523	23.9419	3.05853	3.08438	3.06483	7.43482	2.8943	0	0	up	yes
ENSMUSG00000018509	Cenpv	73139	ENSMUST00000018653;ENSMUST00000123542;ENSMUST00000156349;ENSMUST00000135497;ENSMUST00000123181;ENSMUST00000138772	GO:0000775(chromosome, centromeric region);GO:0000776(kinetochore);GO:0000777(condensed chromosome kinetochore);GO:0001667(ameboidal-type cell migration);GO:0003674(molecular_function);GO:0005634(nucleus);GO:0005654(nucleoplasm);GO:0005694(chromosome);GO:0005737(cytoplasm);GO:0005819(spindle);GO:0005829(cytosol);GO:0005856(cytoskeleton);GO:0007049(cell cycle);GO:0015630(microtubule cytoskeleton);…	NA	NA	NA	centromere protein V [Source:MGI Symbol;Acc:MGI:1920389]	protein_coding;processed_transcript;retained_intron;nonsense_mediated_decay	NA	13.3205	14.7925	16.7214	73.1202	71.5781	74.8174	0.204242	-2.29165	0	0	down	yes
ENSMUSG00000030447	Cyfip1	20430	ENSMUST00000032629;ENSMUST00000085255;ENSMUST00000174660;ENSMUST00000205656;ENSMUST00000173267;ENSMUST00000173497;ENSMUST00000174793;ENSMUST00000163845;ENSMUST00000168271;ENSMUST00000173384	GO:0000340(RNA 7-methylguanosine cap binding);GO:0000902(cell morphogenesis);GO:0001726(ruffle);GO:0003779(actin binding);GO:0005515(protein binding);GO:0005522(profilin binding);GO:0005737(cytoplasm);GO:0005845(mRNA cap binding complex);GO:0006417(regulation of translation);GO:0007275(multicellular organism development);GO:0007399(nervous system development);GO:0007411(axon guidance);GO:0008360(…	03013(RNA transport);04810(Regulation of actin cytoskeleton);04810(Regulation of actin cytoskeleton)	K05749	NA	cytoplasmic FMR1 interacting protein 1 [Source:MGI Symbol;Acc:MGI:1338801]	protein_coding;retained_intron	R_MMU_5663213(RHO_GTPases_Activate_WASPs_and_WAVEs);R_MMU_9013423(RAC3_GTPase_cycle);R_MMU_2029480(Fcgamma_receptor_(FCGR)_dependent_phagocytosis);R_MMU_9012999(RHO_GTPase_cycle);R_MMU_4420097(VEGFA_VEGFR2_Pathway);R_MMU_9013404(RAC2_GTPase_cycle);R_MMU_2029482(Regulation_of_actin_dynamics_for_phagocytic_cup_formation);R_MMU_168256(Immune_System);R_MMU_9716542(Signaling_by_Rho_GTPases,_Miro_GTPas…	11.3955	11.3867	12.8976	1.29893	1.11319	1.19164	9.90074	3.30754	0	0	up	yes
ENSMUSG00000073722	4931408C20Rik	210940	ENSMUST00000097801	GO:0003674(molecular_function);GO:0005575(cellular_component);GO:0008150(biological_process);GO:0016020(membrane);GO:0016021(integral component of membrane)	NA	NA	NA	RIKEN cDNA 4931408C20 gene [Source:MGI Symbol;Acc:MGI:3588222]	protein_coding	NA	0.613671	0.455556	0.603747	9.03846	9.21187	9.13615	0.0610876	-4.03298	0	0	down	yes
ENSMUSG00000048626	Klf17	75753	ENSMUST00000062747	GO:0000122(negative regulation of transcription by RNA polymerase II);GO:0000976(transcription regulatory region sequence-specific DNA binding);GO:0000978(RNA polymerase II cis-regulatory region sequence-specific DNA binding);GO:0000981(DNA-binding transcription factor activity, RNA polymerase II-specific);GO:0001227(DNA-binding transcription repressor activity, RNA polymerase II-specific);GO:000…	NA	K09211	NA	Kruppel-like factor 17 [Source:MGI Symbol;Acc:MGI:2181068]	protein_coding	NA	0.421613	0.393102	0.410332	11.292	11.4958	11.5799	0.0356453	-4.81015	0	0	down	yes
ENSMUSG00000030726	Pold3	67967	ENSMUST00000032969;ENSMUST00000208184;ENSMUST00000130413;ENSMUST00000208704;ENSMUST00000156518;ENSMUST00000156202;ENSMUST00000208670;ENSMUST00000123675;ENSMUST00000129556	GO:0005634(nucleus);GO:0006260(DNA replication);GO:0043625(delta DNA polymerase complex);GO:0043625(delta DNA polymerase complex)	03030(DNA replication);03410(Base excision repair);03420(Nucleotide excision repair);03430(Mismatch repair);03440(Homologous recombination);03440(Homologous recombination)	K03504	NA	polymerase (DNA-directed), delta 3, accessory subunit [Source:MGI Symbol;Acc:MGI:1915217]	protein_coding;retained_intron;processed_transcript;nonsense_mediated_decay	R_MMU_69190(DNA_strand_elongation);R_MMU_73933(Resolution_of_Abasic_Sites_(AP_sites));R_MMU_6782135(Dual_incision_in_TC_NER);R_MMU_5685942(HDR_through_Homologous_Recombination_(HRR));R_MMU_5693567(HDR_through_Homologous_Recombination_(HRR)_or_Single_Strand_Annealing_(SSA));R_MMU_69186(Lagging_Strand_Synthesis);R_MMU_174417(Telomere_C_strand_(Lagging_Strand)_Synthesis);R_MMU_6782210(Gap_filling_DN…	7.32765	7.10442	8.1042	24.7169	25.4137	24.6115	0.301521	-1.72967	0	0	down	yes
ENSMUSG00000029603	Dtx1	14357	ENSMUST00000031607;ENSMUST00000144889;ENSMUST00000201264;ENSMUST00000151562;ENSMUST00000145174	GO:0005112(Notch binding);GO:0005515(protein binding);GO:0005634(nucleus);GO:0005654(nucleoplasm);GO:0005737(cytoplasm);GO:0005829(cytosol);GO:0007219(Notch signaling pathway);GO:0008270(zinc ion binding);GO:0008593(regulation of Notch signaling pathway);GO:0010001(glial cell differentiation);GO:0016567(protein ubiquitination);GO:0016604(nuclear body);GO:0016740(transferase activity);GO:0017124(S…	04330(Notch signaling pathway);04330(Notch signaling pathway)	K06058	EC:2.3.2.27	deltex 1, E3 ubiquitin ligase [Source:MGI Symbol;Acc:MGI:1352744]	protein_coding;retained_intron	R_MMU_157118(Signaling_by_NOTCH);R_MMU_162582(Signal_Transduction);R_MMU_1980143(Signaling_by_NOTCH1);R_MMU_2122948(Activated_NOTCH1_Transmits_Signal_to_the_Nucleus)	32.1295	34.4252	36.9286	3.41163	3.29074	3.31042	10.3351	3.36948	0	0	up	yes
ENSMUSG00000020191	Spata48	73862	ENSMUST00000020410;ENSMUST00000109678;ENSMUST00000170661	GO:0003674(molecular_function);GO:0005575(cellular_component);GO:0008150(biological_process);GO:0008150(biological_process)	NA	NA	NA	spermatogenesis associated 48 [Source:MGI Symbol;Acc:MGI:1921112]	protein_coding;processed_transcript	NA	1.44456	1.6409	1.38532	23.0712	24.1545	24.9539	0.0619397	-4.01299	0	0	down	yes
ENSMUSG00000006241	Ccdc159	67119	ENSMUST00000006403;ENSMUST00000170304;ENSMUST00000214734;ENSMUST00000217589;ENSMUST00000216710	GO:0003674(molecular_function);GO:0005575(cellular_component);GO:0008150(biological_process);GO:0008150(biological_process)	NA	NA	NA	coiled-coil domain containing 159 [Source:MGI Symbol;Acc:MGI:1914369]	protein_coding;nonsense_mediated_decay;retained_intron	NA	2.28917	2.51043	2.50692	22.7257	20.8312	19.8793	0.115179	-3.11805	0	0	down	yes
ENSMUSG00000002985	Apoe	11816	ENSMUST00000174064;ENSMUST00000172983;ENSMUST00000173739;ENSMUST00000174355;ENSMUST00000174144;ENSMUST00000174710;ENSMUST00000207525;ENSMUST00000174191	GO:0001540(amyloid-beta binding);GO:0001937(negative regulation of endothelial cell proliferation);GO:0002021(response to dietary excess);GO:0005102(signaling receptor binding);GO:0005319(lipid transporter activity);GO:0005515(protein binding);GO:0005543(phospholipid binding);GO:0005576(extracellular region);GO:0005615(extracellular space);GO:0005635(nuclear envelope);GO:0005737(cytoplasm);GO:000…	04979(Cholesterol metabolism);05010(Alzheimer disease);05010(Alzheimer disease)	K04524	NA	apolipoprotein E [Source:MGI Symbol;Acc:MGI:88057]	protein_coding;retained_intron	R_MMU_5653656(Vesicle_mediated_transport);R_MMU_8963898(Plasma_lipoprotein_assembly);R_MMU_8957275(Post_translational_protein_phosphorylation);R_MMU_196854(Metabolism_of_vitamins_and_cofactors);R_MMU_1430728(Metabolism);R_MMU_8964043(Plasma_lipoprotein_clearance);R_MMU_3000480(Scavenging_by_Class_A_Receptors);R_MMU_8963899(Plasma_lipoprotein_remodeling);R_MMU_2173782(Binding_and_Uptake_of_Ligands…	252.675	263.018	276.284	38.0576	35.8016	35.4762	7.24356	2.8567	0	0	up	yes
ENSMUSG00000037062	Sh3glb1	54673	ENSMUST00000199531;ENSMUST00000199350;ENSMUST00000198254;ENSMUST00000163279;ENSMUST00000199854	GO:0000139(Golgi membrane);GO:0000421(autophagosome membrane);GO:0005504(fatty acid binding);GO:0005515(protein binding);GO:0005737(cytoplasm);GO:0005739(mitochondrion);GO:0005740(mitochondrial envelope);GO:0005741(mitochondrial outer membrane);GO:0005769(early endosome);GO:0005783(endoplasmic reticulum);GO:0005794(Golgi apparatus);GO:0005829(cytosol);GO:0006654(phosphatidic acid biosynthetic pro…	04140(Autophagy - animal);04144(Endocytosis);04144(Endocytosis)	K11248	NA	SH3-domain GRB2-like B1 (endophilin) [Source:MGI Symbol;Acc:MGI:1859730]	protein_coding	NA	19.564	18.8625	19.968	78.0514	83.2279	82.7028	0.239339	-2.06287	0	0	down	yes
ENSMUSG00000020799	Tekt1	21689	ENSMUST00000108503;ENSMUST00000108502;ENSMUST00000021155	GO:0005874(microtubule);GO:0005929(cilium);GO:0015630(microtubule cytoskeleton);GO:0030317(flagellated sperm motility);GO:0031514(motile cilium);GO:0042995(cell projection);GO:0060271(cilium assembly);GO:0060294(cilium movement involved in cell motility);GO:0060294(cilium movement involved in cell motility)	NA	K18628	NA	tektin 1 [Source:MGI Symbol;Acc:MGI:1333819]	protein_coding	NA	10.4502	8.58681	10.56	156.126	151.229	151.181	0.0645466	-3.95352	0	0	down	yes
ENSMUSG00000039021	Ttc16	338348	ENSMUST00000161430;ENSMUST00000125891;ENSMUST00000123674;ENSMUST00000161950;ENSMUST00000161089;ENSMUST00000066478;ENSMUST00000091059;ENSMUST00000161958	GO:0005515(protein binding);GO:0005515(protein binding)	NA	NA	NA	tetratricopeptide repeat domain 16 [Source:MGI Symbol;Acc:MGI:2443048]	protein_coding;nonsense_mediated_decay;retained_intron	NA	1.56664	1.40466	1.41159	16.1551	17.014	17.2371	0.0869515	-3.52365	0	0	down	yes
ENSMUSG00000053896	4933409G03Rik	227998	ENSMUST00000102713;ENSMUST00000137117	GO:0003674(molecular_function);GO:0005575(cellular_component);GO:0008150(biological_process);GO:0008150(biological_process)	NA	NA	NA	RIKEN cDNA 4933409G03 gene [Source:MGI Symbol;Acc:MGI:3045336]	protein_coding	NA	5.0746	5.24907	5.27432	70.5321	73.6024	73.7511	0.071588	-3.80414	0	0	down	yes
ENSMUSG00000031099	Smarca1	93761	ENSMUST00000088973;ENSMUST00000101616;ENSMUST00000141084;ENSMUST00000140756;ENSMUST00000077569;ENSMUST00000153587;ENSMUST00000153548	GO:0000166(nucleotide binding);GO:0000733(DNA strand renaturation);GO:0000790(nuclear chromatin);GO:0003676(nucleic acid binding);GO:0003677(DNA binding);GO:0003682(chromatin binding);GO:0004386(helicase activity);GO:0005524(ATP binding);GO:0005634(nucleus);GO:0005654(nucleoplasm);GO:0006325(chromatin organization);GO:0006338(chromatin remodeling);GO:0006355(regulation of transcription, DNA-templ…	NA	K11727	EC:3.6.4.-	SWI/SNF related, matrix associated, actin dependent regulator of chromatin, subfamily a, member 1 [Source:MGI Symbol;Acc:MGI:1935127]	protein_coding;processed_transcript	NA	17.7969	17.6945	19.7072	0.98606	1.34304	1.08751	16.1559	4.01399	0	0	up	yes
ENSMUSG00000044098	Rsbn1	229675	ENSMUST00000051139;ENSMUST00000151927;ENSMUST00000068879	GO:0005515(protein binding);GO:0005634(nucleus);GO:0006325(chromatin organization);GO:0008150(biological_process);GO:0016491(oxidoreductase activity);GO:0046872(metal ion binding);GO:0051213(dioxygenase activity);GO:0055114(oxidation-reduction process);GO:0055114(oxidation-reduction process)	NA	K22610	EC:1.14.11.-	rosbin, round spermatid basic protein 1 [Source:MGI Symbol;Acc:MGI:2444993]	protein_coding;nonsense_mediated_decay	NA	4.63206	4.25331	4.46426	15.5713	15.3962	15.8283	0.285274	-1.80958	0	0	down	yes
ENSMUSG00000068039	Tcp1	21454	ENSMUST00000151287;ENSMUST00000089024;ENSMUST00000138709;ENSMUST00000137289;ENSMUST00000133003;ENSMUST00000129632;ENSMUST00000134665;ENSMUST00000143961;ENSMUST00000151715;ENSMUST00000233345;ENSMUST00000147724;ENSMUST00000233286	GO:0000166(nucleotide binding);GO:0000242(pericentriolar material);GO:0000792(heterochromatin);GO:0001669(acrosomal vesicle);GO:0002199(zona pellucida receptor complex);GO:0005515(protein binding);GO:0005524(ATP binding);GO:0005720(nuclear heterochromatin);GO:0005737(cytoplasm);GO:0005794(Golgi apparatus);GO:0005813(centrosome);GO:0005815(microtubule organizing center);GO:0005829(cytosol);GO:0005…	NA	K09493	NA	t-complex protein 1 [Source:MGI Symbol;Acc:MGI:98535]	protein_coding;retained_intron;processed_transcript	R_MMU_5620922(BBSome_mediated_cargo_targeting_to_cilium);R_MMU_5620920(Cargo_trafficking_to_the_periciliary_membrane);R_MMU_5617833(Cilium_Assembly);R_MMU_390471(Association_of_TriC/CCT_with_target_proteins_during_biosynthesis);R_MMU_391251(Protein_folding);R_MMU_392499(Metabolism_of_proteins);R_MMU_390466(Chaperonin_mediated_protein_folding);R_MMU_6814122(Cooperation_of_PDCL_(PhLP1)_and_TRiC/CCT…	43.5388	41.7537	46.2764	204.435	210.671	208.027	0.211141	-2.24372	0	0	down	yes
ENSMUSG00000041915	Ammecr1l	225339	ENSMUST00000234441;ENSMUST00000234191;ENSMUST00000115808;ENSMUST00000234500;ENSMUST00000234413	GO:0003674(molecular_function);GO:0005634(nucleus);GO:0008150(biological_process);GO:0008150(biological_process)	NA	NA	NA	AMME chromosomal region gene 1-like [Source:MGI Symbol;Acc:MGI:2442711]	retained_intron;protein_coding	NA	9.35929	8.77542	9.63706	28.7355	28.4452	28.9702	0.322362	-1.63325	0	0	down	yes
ENSMUSG00000038637	Lrrc56	70552	ENSMUST00000047093;ENSMUST00000084446;ENSMUST00000070458;ENSMUST00000144199;ENSMUST00000150141;ENSMUST00000144008;ENSMUST00000209220	GO:0003674(molecular_function);GO:0005515(protein binding);GO:0005575(cellular_component);GO:0005929(cilium);GO:0008150(biological_process);GO:0030030(cell projection organization);GO:0042995(cell projection);GO:0042995(cell projection)	NA	NA	NA	leucine rich repeat containing 56 [Source:MGI Symbol;Acc:MGI:1917802]	protein_coding;retained_intron;processed_transcript;nonsense_mediated_decay	NA	3.79496	3.87263	4.11537	19.441	18.5167	18.4093	0.20904	-2.25815	0	0	down	yes
ENSMUSG00000060803	Gstp1	14870	ENSMUST00000169613;ENSMUST00000235711;ENSMUST00000237273;ENSMUST00000237982;ENSMUST00000236311;ENSMUST00000237893;ENSMUST00000237239;ENSMUST00000236211;ENSMUST00000237773	GO:0000302(response to reactive oxygen species);GO:0002674(negative regulation of acute inflammatory response);GO:0004364(glutathione transferase activity);GO:0004602(glutathione peroxidase activity);GO:0005504(fatty acid binding);GO:0005515(protein binding);GO:0005634(nucleus);GO:0005737(cytoplasm);GO:0005739(mitochondrion);GO:0005829(cytosol);GO:0005886(plasma membrane);GO:0006693(prostaglandin…	00480(Glutathione metabolism);00980(Metabolism of xenobiotics by cytochrome P450);00982(Drug metabolism - cytochrome P450);00983(Drug metabolism - other enzymes);01524(Platinum drug resistance);05200(Pathways in cancer);05204(Chemical carcinogenesis);05215(Prostate cancer);05225(Hepatocellular carcinoma);05418(Fluid shear stress and atherosclerosis);05418(Fluid shear stress and atherosclerosis)	K00799	EC:2.5.1.18	glutathione S-transferase, pi 1 [Source:MGI Symbol;Acc:MGI:95865]	protein_coding;retained_intron;processed_transcript	R_MMU_9711123(Cellular_response_to_chemical_stress);R_MMU_1430728(Metabolism);R_MMU_156590(Glutathione_conjugation);R_MMU_2262752(Cellular_responses_to_stress);R_MMU_156580(Phase_II_Conjugation_of_compounds);R_MMU_8953897(Cellular_responses_to_external_stimuli);R_MMU_168256(Immune_System);R_MMU_211859(Biological_oxidations);R_MMU_6798695(Neutrophil_degranulation);R_MMU_168249(Innate_Immune_System…	98.5746	99.4394	96.3924	9.38048	9.10085	9.85296	10.3905	3.37719	0	0	up	yes
ENSMUSG00000048520	Fbxl13	320118	ENSMUST00000051358;ENSMUST00000137788;ENSMUST00000200168;ENSMUST00000153598	GO:0005515(protein binding);GO:0005737(cytoplasm);GO:0005856(cytoskeleton);GO:0005929(cilium);GO:0006511(ubiquitin-dependent protein catabolic process);GO:0019005(SCF ubiquitin ligase complex);GO:0031146(SCF-dependent proteasomal ubiquitin-dependent protein catabolic process);GO:0031514(motile cilium);GO:0042995(cell projection);GO:0042995(cell projection)	NA	K10279	NA	F-box and leucine-rich repeat protein 13 [Source:MGI Symbol;Acc:MGI:2443416]	protein_coding;retained_intron;processed_transcript	R_MMU_8951664(Neddylation);R_MMU_597592(Post_translational_protein_modification);R_MMU_392499(Metabolism_of_proteins);R_MMU_168256(Immune_System);R_MMU_983168(Antigen_processing:_Ubiquitination_&_Proteasome_degradation);R_MMU_1280218(Adaptive_Immune_System);R_MMU_983169(Class_I_MHC_mediated_antigen_processing_&_presentation)	1.23454	0.99636	1.21441	26.2845	27.4362	27.0655	0.0426472	-4.5514	0	0	down	yes
ENSMUSG00000100937	1700020D05Rik		ENSMUST00000189704	GO:0003674(molecular_function);GO:0005575(cellular_component);GO:0008150(biological_process)	NA	NA	NA	RIKEN cDNA 1700020D05 gene [Source:MGI Symbol;Acc:MGI:1922805]	protein_coding	NA	10.8898	8.85053	9.48972	137.298	135.418	136.474	0.0714339	-3.80725	0	0	down	yes
ENSMUSG00000020564	Atxn7l1	380753	ENSMUST00000155386;ENSMUST00000154742;ENSMUST00000146040;ENSMUST00000125192;ENSMUST00000126275;ENSMUST00000090597;ENSMUST00000133549;ENSMUST00000110824;ENSMUST00000077456;ENSMUST00000144586;ENSMUST00000142184;ENSMUST00000136644;ENSMUST00000145589;ENSMUST00000130740	GO:0003674(molecular_function);GO:0005575(cellular_component);GO:0008150(biological_process);GO:0008150(biological_process)	NA	K11318	NA	ataxin 7-like 1 [Source:MGI Symbol;Acc:MGI:3584458]	processed_transcript;protein_coding;retained_intron	NA	2.58362	2.48094	2.68621	8.48521	8.60795	8.488	0.302988	-1.72267	0	0	down	yes
ENSMUSG00000042197	Zfp451	98403	ENSMUST00000019861;ENSMUST00000125723;ENSMUST00000044455;ENSMUST00000130376;ENSMUST00000151055;ENSMUST00000140163;ENSMUST00000139143;ENSMUST00000194656;ENSMUST00000115167	GO:0003676(nucleic acid binding);GO:0003677(DNA binding);GO:0003714(transcription corepressor activity);GO:0005634(nucleus);GO:0005654(nucleoplasm);GO:0010468(regulation of gene expression);GO:0016605(PML body);GO:0016740(transferase activity);GO:0016925(protein sumoylation);GO:0030512(negative regulation of transforming growth factor beta receptor signaling pathway);GO:0046872(metal ion binding)…	NA	NA	NA	zinc finger protein 451 [Source:MGI Symbol;Acc:MGI:2137896]	protein_coding;retained_intron;processed_transcript;nonsense_mediated_decay	NA	6.78395	6.22853	6.90131	28.062	29.3719	29.3903	0.229358	-2.12433	0	0	down	yes
ENSMUSG00000034913	Cby2	67926	ENSMUST00000165569;ENSMUST00000164082;ENSMUST00000169658;ENSMUST00000035243;ENSMUST00000226623	GO:0031410(cytoplasmic vesicle);GO:0042802(identical protein binding);GO:0042802(identical protein binding)	NA	NA	NA	chibby family member 2 [Source:MGI Symbol;Acc:MGI:1915176]	protein_coding;processed_transcript	NA	33.6089	32.8846	36.0454	276.345	266.775	277.842	0.124901	-3.00114	0	0	down	yes
ENSMUSG00000034063	4930590J08Rik	381798	ENSMUST00000205686;ENSMUST00000059318;ENSMUST00000205569;ENSMUST00000205974	GO:0003674(molecular_function);GO:0005737(cytoplasm);GO:0008150(biological_process);GO:0016020(membrane);GO:0016021(integral component of membrane);GO:0016021(integral component of membrane)	NA	NA	NA	RIKEN cDNA 4930590J08 gene [Source:MGI Symbol;Acc:MGI:2685917]	protein_coding;retained_intron	NA	1.85385	1.7247	2.03597	27.8825	27.3804	28.143	0.0673155	-3.89292	0	0	down	yes
ENSMUSG00000024107	Lhcgr	16867	ENSMUST00000024916;ENSMUST00000234368;ENSMUST00000234881;ENSMUST00000234269	GO:0001541(ovarian follicle development);GO:0004930(G protein-coupled receptor activity);GO:0004964(luteinizing hormone receptor activity);GO:0005615(extracellular space);GO:0005634(nucleus);GO:0005737(cytoplasm);GO:0005764(lysosome);GO:0005768(endosome);GO:0005783(endoplasmic reticulum);GO:0005886(plasma membrane);GO:0005887(integral component of plasma membrane);GO:0006622(protein targeting to …	04020(Calcium signaling pathway);04080(Neuroactive ligand-receptor interaction);04913(Ovarian steroidogenesis);04917(Prolactin signaling pathway);04917(Prolactin signaling pathway)	K04248	NA	luteinizing hormone/choriogonadotropin receptor [Source:MGI Symbol;Acc:MGI:96783]	protein_coding;nonsense_mediated_decay;processed_transcript;retained_intron	R_MMU_373076(Class_A/1_(Rhodopsin_like_receptors));R_MMU_500792(GPCR_ligand_binding);R_MMU_418555(G_alpha_(s)_signalling_events);R_MMU_375281(Hormone_ligand_binding_receptors);R_MMU_372790(Signaling_by_GPCR);R_MMU_388396(GPCR_downstream_signalling);R_MMU_162582(Signal_Transduction)	9.3319	9.70961	10.807	0.745887	0.867559	0.79007	12.4187	3.63444	0	0	up	yes
ENSMUSG00000040569	Slc26a7	208890	ENSMUST00000042221;ENSMUST00000149633;ENSMUST00000138042;ENSMUST00000143105	GO:0001696(gastric acid secretion);GO:0005253(anion channel activity);GO:0005254(chloride channel activity);GO:0005737(cytoplasm);GO:0005768(endosome);GO:0005886(plasma membrane);GO:0005887(integral component of plasma membrane);GO:0006811(ion transport);GO:0006820(anion transport);GO:0006821(chloride transport);GO:0008271(secondary active sulfate transmembrane transporter activity);GO:0008272(su…	04971(Gastric acid secretion);04971(Gastric acid secretion)	K13962	NA	solute carrier family 26, member 7 [Source:MGI Symbol;Acc:MGI:2384791]	protein_coding;processed_transcript	R_MMU_425393(Transport_of_inorganic_cations/anions_and_amino_acids/oligopeptides);R_MMU_425407(SLC_mediated_transmembrane_transport);R_MMU_382551(Transport_of_small_molecules);R_MMU_427601(Multifunctional_anion_exchangers)	18.905	19.0166	20.929	1.57884	2.02986	1.77041	10.9406	3.45162	0	0	up	yes
ENSMUSG00000049676	Catsperg1	320225	ENSMUST00000166419;ENSMUST00000164653;ENSMUST00000165907;ENSMUST00000069861;ENSMUST00000163782;ENSMUST00000047846;ENSMUST00000166654;ENSMUST00000172226;ENSMUST00000085819;ENSMUST00000163445;ENSMUST00000169143;ENSMUST00000163614;ENSMUST00000167064;ENSMUST00000171102	GO:0003674(molecular_function);GO:0008150(biological_process);GO:0016020(membrane);GO:0016021(integral component of membrane);GO:0031514(motile cilium);GO:0036128(CatSper complex);GO:0097228(sperm principal piece);GO:0097228(sperm principal piece)	NA	NA	NA	cation channel sperm associated auxiliary subunit gamma 1 [Source:MGI Symbol;Acc:MGI:2443617]	retained_intron;nonsense_mediated_decay;protein_coding;processed_transcript	NA	7.21375	6.44365	7.52433	30.4773	30.7927	31.8416	0.227488	-2.13614	0	0	down	yes
ENSMUSG00000050471	Fam118b	109229	ENSMUST00000059057;ENSMUST00000121564;ENSMUST00000125087;ENSMUST00000125124;ENSMUST00000217306;ENSMUST00000063782;ENSMUST00000147256;ENSMUST00000214230	GO:0005575(cellular_component);GO:0005634(nucleus);GO:0008150(biological_process);GO:0015030(Cajal body);GO:0030576(Cajal body organization);GO:0042802(identical protein binding);GO:0042802(identical protein binding)	NA	NA	NA	family with sequence similarity 118, member B [Source:MGI Symbol;Acc:MGI:1924483]	protein_coding;retained_intron;nonsense_mediated_decay	NA	3.84138	3.67651	3.96736	13.794	13.9914	13.6264	0.277343	-1.85026	0	0	down	yes
ENSMUSG00000037418	Best1	24115	ENSMUST00000117346;ENSMUST00000235983;ENSMUST00000144273	GO:0005254(chloride channel activity);GO:0005886(plasma membrane);GO:0006811(ion transport);GO:0006821(chloride transport);GO:0009925(basal plasma membrane);GO:0016020(membrane);GO:0016021(integral component of membrane);GO:0016323(basolateral plasma membrane);GO:0030321(transepithelial chloride transport);GO:0034707(chloride channel complex);GO:0042802(identical protein binding);GO:0050908(detec…	NA	NA	NA	bestrophin 1 [Source:MGI Symbol;Acc:MGI:1346332]	protein_coding;processed_transcript	R_MMU_382551(Transport_of_small_molecules);R_MMU_2672351(Stimuli_sensing_channels);R_MMU_983712(Ion_channel_transport)	3.70963	3.77247	3.76851	73.3501	74.3377	73.3146	0.0509071	-4.29599	0	0	down	yes
ENSMUSG00000020213	Glipr1l1	69286	ENSMUST00000073617	GO:0001669(acrosomal vesicle);GO:0003674(molecular_function);GO:0005576(extracellular region);GO:0005615(extracellular space);GO:0005886(plasma membrane);GO:0007338(single fertilization);GO:0007339(binding of sperm to zona pellucida);GO:0016020(membrane);GO:0031410(cytoplasmic vesicle);GO:0045121(membrane raft);GO:0097224(sperm connecting piece)	NA	NA	NA	GLI pathogenesis-related 1 like 1 [Source:MGI Symbol;Acc:MGI:1916536]	protein_coding	NA	3.18234	2.51008	2.90407	57.2372	59.301	58.2129	0.0491928	-4.34541	0	0	down	yes
ENSMUSG00000002835	Chaf1a	27221	ENSMUST00000002914;ENSMUST00000233325	GO:0000790(nuclear chromatin);GO:0005515(protein binding);GO:0005634(nucleus);GO:0006260(DNA replication);GO:0006281(DNA repair);GO:0006334(nucleosome assembly);GO:0006335(DNA replication-dependent nucleosome assembly);GO:0006974(cellular response to DNA damage stimulus);GO:0007049(cell cycle);GO:0031497(chromatin assembly);GO:0032991(protein-containing complex);GO:0033186(CAF-1 complex);GO:00428…	NA	K10750	NA	chromatin assembly factor 1, subunit A (p150) [Source:MGI Symbol;Acc:MGI:1351331]	protein_coding;retained_intron	NA	3.96216	3.50309	4.45661	30.5262	28.1101	27.9564	0.137678	-2.86064	0	0	down	yes
ENSMUSG00000025964	Adam23	23792	ENSMUST00000187844;ENSMUST00000087374;ENSMUST00000141545;ENSMUST00000114103;ENSMUST00000114107;ENSMUST00000114101;ENSMUST00000185616;ENSMUST00000182642;ENSMUST00000134704;ENSMUST00000097717;ENSMUST00000146403	GO:0004222(metalloendopeptidase activity);GO:0005515(protein binding);GO:0005576(extracellular region);GO:0005886(plasma membrane);GO:0006508(proteolysis);GO:0007155(cell adhesion);GO:0008237(metallopeptidase activity);GO:0016020(membrane);GO:0016021(integral component of membrane);GO:1990830(cellular response to leukemia inhibitory factor);GO:1990830(cellular response to leukemia inhibitory fact…	NA	NA	NA	a disintegrin and metallopeptidase domain 23 [Source:MGI Symbol;Acc:MGI:1345162]	retained_intron;protein_coding;processed_transcript	R_MMU_5682910(LGI_ADAM_interactions);R_MMU_1266738(Developmental_Biology)	3.53485	3.74351	4.03427	0.311256	0.292337	0.304859	12.4526	3.63838	0	0	up	yes
ENSMUSG00000079477	Rab7	19349	ENSMUST00000113600;ENSMUST00000095048;ENSMUST00000113596;ENSMUST00000203674;ENSMUST00000204126;ENSMUST00000113597	GO:0000045(autophagosome assembly);GO:0000166(nucleotide binding);GO:0000421(autophagosome membrane);GO:0003924(GTPase activity);GO:0005515(protein binding);GO:0005525(GTP binding);GO:0005737(cytoplasm);GO:0005764(lysosome);GO:0005765(lysosomal membrane);GO:0005768(endosome);GO:0005770(late endosome);GO:0005794(Golgi apparatus);GO:0005811(lipid droplet);GO:0005829(cytosol);GO:0006622(protein targ…	04137(Mitophagy - animal);04140(Autophagy - animal);04144(Endocytosis);04145(Phagosome);05132(Salmonella infection);05146(Amoebiasis);05152(Tuberculosis);05152(Tuberculosis)	K07897	NA	RAB7, member RAS oncogene family [Source:MGI Symbol;Acc:MGI:105068]	protein_coding	R_MMU_5653656(Vesicle_mediated_transport);R_MMU_9013405(RHOD_GTPase_cycle);R_MMU_9013423(RAC3_GTPase_cycle);R_MMU_9012999(RHO_GTPase_cycle);R_MMU_9013404(RAC2_GTPase_cycle);R_MMU_8873719(RAB_geranylgeranylation);R_MMU_9035034(RHOF_GTPase_cycle);R_MMU_597592(Post_translational_protein_modification);R_MMU_392499(Metabolism_of_proteins);R_MMU_168256(Immune_System);R_MMU_9716542(Signaling_by_Rho_GTPa…	84.995	84.8046	89.2664	15.1101	15.4768	16.8408	5.46234	2.44952	0	0	up	yes
ENSMUSG00000070708	Gtsf1l	68236	ENSMUST00000094653	GO:0003674(molecular_function);GO:0005575(cellular_component);GO:0008150(biological_process);GO:0046872(metal ion binding)	NA	NA	NA	gametocyte specific factor 1-like [Source:MGI Symbol;Acc:MGI:1915486]	protein_coding	NA	15.0142	12.385	14.2989	353.879	348.526	352.235	0.0395377	-4.66063	0	0	down	yes
ENSMUSG00000096255	Dynlt1b	21648	ENSMUST00000179569	GO:0000132(establishment of mitotic spindle orientation);GO:0001917(photoreceptor inner segment);GO:0003774(motor activity);GO:0005515(protein binding);GO:0005737(cytoplasm);GO:0005794(Golgi apparatus);GO:0005819(spindle);GO:0005856(cytoskeleton);GO:0005868(cytoplasmic dynein complex);GO:0005874(microtubule);GO:0005881(cytoplasmic microtubule);GO:0007049(cell cycle);GO:0007399(nervous system deve…	NA	K10420	NA	dynein light chain Tctex-type 1B [Source:MGI Symbol;Acc:MGI:98643]	protein_coding	R_MMU_168256(Immune_System);R_MMU_6798695(Neutrophil_degranulation);R_MMU_168249(Innate_Immune_System)	35.6512	34.2471	34.689	147.024	146.481	140.483	0.240991	-2.05295	0	0	down	yes
ENSMUSG00000031010	Usp9x	22284	ENSMUST00000089302;ENSMUST00000169594;ENSMUST00000149021;ENSMUST00000133997;ENSMUST00000139764;ENSMUST00000124097;ENSMUST00000174762	GO:0001764(neuron migration);GO:0005737(cytoplasm);GO:0005829(cytosol);GO:0006508(proteolysis);GO:0006511(ubiquitin-dependent protein catabolic process);GO:0007179(transforming growth factor beta receptor signaling pathway);GO:0008233(peptidase activity);GO:0008234(cysteine-type peptidase activity);GO:0016579(protein deubiquitination);GO:0016787(hydrolase activity);GO:0030426(growth cone);GO:0030…	NA	K11840	EC:3.4.19.12	ubiquitin specific peptidase 9, X chromosome [Source:MGI Symbol;Acc:MGI:894681]	protein_coding;retained_intron	R_MMU_9033241(Peroxisomal_protein_import);R_MMU_5689880(Ub_specific_processing_proteases);R_MMU_8852135(Protein_ubiquitination);R_MMU_9012999(RHO_GTPase_cycle);R_MMU_9609507(Protein_localization);R_MMU_170834(Signaling_by_TGF_beta_Receptor_Complex);R_MMU_9006936(Signaling_by_TGFB_family_members);R_MMU_9013424(RHOV_GTPase_cycle);R_MMU_73857(RNA_Polymerase_II_Transcription);R_MMU_212436(Generic_Tra…	28.9786	28.5574	32.2502	5.77923	6.22255	6.1959	4.93394	2.30274	0	0	up	yes
ENSMUSG00000074141	Il4i1	14204	ENSMUST00000118125;ENSMUST00000149779;ENSMUST00000149686;ENSMUST00000033015;ENSMUST00000124695;ENSMUST00000133279	GO:0016491(oxidoreductase activity);GO:0055114(oxidation-reduction process);GO:0055114(oxidation-reduction process)	00250(Alanine, aspartate and glutamate metabolism);00270(Cysteine and methionine metabolism);00280(Valine, leucine and isoleucine degradation);00350(Tyrosine metabolism);00360(Phenylalanine metabolism);00380(Tryptophan metabolism);00400(Phenylalanine, tyrosine and tryptophan biosynthesis);00400(Phenylalanine, tyrosine and tryptophan biosynthesis)	K03334	EC:1.4.3.2	interleukin 4 induced 1 [Source:MGI Symbol;Acc:MGI:109552]	protein_coding;processed_transcript;retained_intron	R_MMU_1430728(Metabolism);R_MMU_8963691(Phenylalanine_and_tyrosine_metabolism);R_MMU_8964208(Phenylalanine_metabolism);R_MMU_71291(Metabolism_of_amino_acids_and_derivatives)	0.553215	0.413037	0.570763	16.5828	14.9298	15.5357	0.0326689	-4.93594	0	0	down	yes
ENSMUSG00000061232	H2-K1	14972	ENSMUST00000025181;ENSMUST00000172912;ENSMUST00000238098;ENSMUST00000236877;ENSMUST00000173602;ENSMUST00000235463;ENSMUST00000173075;ENSMUST00000173317;ENSMUST00000172782;ENSMUST00000114311;ENSMUST00000236740;ENSMUST00000236757;ENSMUST00000238021;ENSMUST00000236469;ENSMUST00000173543	GO:0001916(positive regulation of T cell mediated cytotoxicity);GO:0002376(immune system process);GO:0002474(antigen processing and presentation of peptide antigen via MHC class I);GO:0002476(antigen processing and presentation of endogenous peptide antigen via MHC class Ib);GO:0002485(antigen processing and presentation of endogenous peptide antigen via MHC class I via ER pathway, TAP-dependent)…	04144(Endocytosis);04145(Phagosome);04218(Cellular senescence);04514(Cell adhesion molecules (CAMs));04612(Antigen processing and presentation);04650(Natural killer cell mediated cytotoxicity);04940(Type I diabetes mellitus);05163(Human cytomegalovirus infection);05165(Human papillomavirus infection);05166(Human T-cell leukemia virus 1 infection);05167(Kaposi sarcoma-associated herpesvirus infect…	K06751	NA	histocompatibility 2, K1, K region [Source:MGI Symbol;Acc:MGI:95904]	protein_coding;retained_intron;processed_transcript	R_MMU_1236977(Endosomal/Vacuolar_pathway);R_MMU_1236975(Antigen_processing_Cross_presentation);R_MMU_1236974(ER_Phagosome_pathway);R_MMU_198933(Immunoregulatory_interactions_between_a_Lymphoid_and_a_non_Lymphoid_cell);R_MMU_168256(Immune_System);R_MMU_983170(Antigen_Presentation:_Folding,_assembly_and_peptide_loading_of_class_I_MHC);R_MMU_6798695(Neutrophil_degranulation);R_MMU_168249(Innate_Immu…	82.6581	80.6111	84.5753	15.9608	15.4375	15.9158	5.23828	2.38909	0	0	up	yes
ENSMUSG00000028423	Nfx1	74164	ENSMUST00000030133;ENSMUST00000098143;ENSMUST00000143798;ENSMUST00000091614;ENSMUST00000124595;ENSMUST00000136717;ENSMUST00000131305	GO:0000122(negative regulation of transcription by RNA polymerase II);GO:0000977(RNA polymerase II regulatory region sequence-specific DNA binding);GO:0000981(DNA-binding transcription factor activity, RNA polymerase II-specific);GO:0001227(DNA-binding transcription repressor activity, RNA polymerase II-specific);GO:0003676(nucleic acid binding);GO:0003677(DNA binding);GO:0003700(DNA-binding tran…	05165(Human papillomavirus infection);05165(Human papillomavirus infection)	K12236	NA	nuclear transcription factor, X-box binding 1 [Source:MGI Symbol;Acc:MGI:1921414]	protein_coding;processed_transcript	NA	21.8168	21.613	24.1858	4.35993	4.23029	4.28843	5.25021	2.39237	0	0	up	yes
ENSMUSG00000000538	Tom1l2	216810	ENSMUST00000102683;ENSMUST00000064019;ENSMUST00000095254;ENSMUST00000102682;ENSMUST00000133420;ENSMUST00000151284;ENSMUST00000153920;ENSMUST00000093048;ENSMUST00000142225;ENSMUST00000143124	GO:0006886(intracellular protein transport);GO:0007165(signal transduction);GO:0015031(protein transport);GO:0019901(protein kinase binding);GO:0030276(clathrin binding);GO:0045839(negative regulation of mitotic nuclear division);GO:0045839(negative regulation of mitotic nuclear division)	NA	NA	NA	target of myb1-like 2 (chicken) [Source:MGI Symbol;Acc:MGI:2443306]	protein_coding;processed_transcript	NA	15.9683	15.9369	17.9651	2.72455	2.76662	2.68501	6.09947	2.60868	0	0	up	yes
ENSMUSG00000050931	Sgms2	74442	ENSMUST00000090246;ENSMUST00000126569;ENSMUST00000200431;ENSMUST00000197057	GO:0000139(Golgi membrane);GO:0002950(ceramide phosphoethanolamine synthase activity);GO:0005794(Golgi apparatus);GO:0005886(plasma membrane);GO:0005887(integral component of plasma membrane);GO:0006629(lipid metabolic process);GO:0006665(sphingolipid metabolic process);GO:0006686(sphingomyelin biosynthetic process);GO:0016020(membrane);GO:0016021(integral component of membrane);GO:0016301(kinase…	00600(Sphingolipid metabolism);04071(Sphingolipid signaling pathway);04071(Sphingolipid signaling pathway)	K04714	EC:2.7.8.27	sphingomyelin synthase 2 [Source:MGI Symbol;Acc:MGI:1921692]	protein_coding;processed_transcript	R_MMU_556833(Metabolism_of_lipids);R_MMU_1430728(Metabolism);R_MMU_1660661(Sphingolipid_de_novo_biosynthesis);R_MMU_428157(Sphingolipid_metabolism)	2.68159	2.76386	2.9581	14.9421	15.2199	15.5065	0.184013	-2.44212	0	0	down	yes
ENSMUSG00000015501	Hivep2	15273	ENSMUST00000186989;ENSMUST00000015645;ENSMUST00000187083;ENSMUST00000191464;ENSMUST00000185392;ENSMUST00000191138	GO:0000978(RNA polymerase II cis-regulatory region sequence-specific DNA binding);GO:0001228(DNA-binding transcription activator activity, RNA polymerase II-specific);GO:0003676(nucleic acid binding);GO:0003677(DNA binding);GO:0003700(DNA-binding transcription factor activity);GO:0005634(nucleus);GO:0005654(nucleoplasm);GO:0005667(transcription factor complex);GO:0006351(transcription, DNA-templa…	NA	K09239	NA	human immunodeficiency virus type I enhancer binding protein 2 [Source:MGI Symbol;Acc:MGI:1338076]	protein_coding;processed_transcript;retained_intron	NA	4.2353	4.33947	4.78126	0.371746	0.338227	0.384942	12.1982	3.6086	0	0	up	yes
ENSMUSG00000028637	Ccdc30	73332	ENSMUST00000238697;ENSMUST00000238559;ENSMUST00000127149;ENSMUST00000238673;ENSMUST00000148236;ENSMUST00000238293;ENSMUST00000044781;ENSMUST00000238721;ENSMUST00000238759;ENSMUST00000127474;ENSMUST00000152879;ENSMUST00000238485;ENSMUST00000238511;ENSMUST00000238719;ENSMUST00000238723;ENSMUST00000238779;ENSMUST00000238287;ENSMUST00000084307;ENSMUST00000135997;ENSMUST00000154606;ENSMUST00000131141;…	GO:0003674(molecular_function);GO:0005575(cellular_component);GO:0008150(biological_process);GO:0008150(biological_process)	NA	NA	NA	coiled-coil domain containing 30 [Source:MGI Symbol;Acc:MGI:1920582]	protein_coding;processed_transcript;retained_intron	NA	1.91918	1.71014	1.77804	24.5281	24.7172	24.4076	0.0734167	-3.76775	0	0	down	yes
ENSMUSG00000022483	Col2a1	12824	ENSMUST00000023123;ENSMUST00000139246;ENSMUST00000230148;ENSMUST00000128547	GO:0001501(skeletal system development);GO:0001502(cartilage condensation);GO:0001503(ossification);GO:0001894(tissue homeostasis);GO:0001958(endochondral ossification);GO:0002062(chondrocyte differentiation);GO:0003007(heart morphogenesis);GO:0005201(extracellular matrix structural constituent);GO:0005515(protein binding);GO:0005576(extracellular region);GO:0005581(collagen trimer);GO:0005585(co…	04151(PI3K-Akt signaling pathway);04510(Focal adhesion);04512(ECM-receptor interaction);04974(Protein digestion and absorption);05165(Human papillomavirus infection);05165(Human papillomavirus infection)	K19719	NA	collagen, type II, alpha 1 [Source:MGI Symbol;Acc:MGI:88452]	protein_coding;retained_intron;processed_transcript	R_MMU_1650814(Collagen_biosynthesis_and_modifying_enzymes);R_MMU_3000171(Non_integrin_membrane_ECM_interactions);R_MMU_1442490(Collagen_degradation);R_MMU_419037(NCAM1_interactions);R_MMU_8875878(MET_promotes_cell_motility);R_MMU_2022090(Assembly_of_collagen_fibrils_and_other_multimeric_structures);R_MMU_8948216(Collagen_chain_trimerization);R_MMU_375165(NCAM_signaling_for_neurite_out_growth);R_M…	0.391417	0.31162	0.343816	5.06237	4.75292	5.02697	0.0705319	-3.82558	0	0	down	yes
ENSMUSG00000039254	Pomt1	99011	ENSMUST00000036473;ENSMUST00000154684;ENSMUST00000132516;ENSMUST00000132853;ENSMUST00000151598;ENSMUST00000138000;ENSMUST00000129163;ENSMUST00000192998;ENSMUST00000146485;ENSMUST00000126784;ENSMUST00000123740	GO:0000030(mannosyltransferase activity);GO:0001669(acrosomal vesicle);GO:0004169(dolichyl-phosphate-mannose-protein mannosyltransferase activity);GO:0005783(endoplasmic reticulum);GO:0005789(endoplasmic reticulum membrane);GO:0006486(protein glycosylation);GO:0006493(protein O-linked glycosylation);GO:0016020(membrane);GO:0016021(integral component of membrane);GO:0016529(sarcoplasmic reticulum)…	00514(Other types of O-glycan biosynthesis);00515(Mannose type O-glycan biosynthesis);00515(Mannose type O-glycan biosynthesis)	K00728	EC:2.4.1.109	protein-O-mannosyltransferase 1 [Source:MGI Symbol;Acc:MGI:2138994]	protein_coding;retained_intron;nonsense_mediated_decay	NA	5.20845	4.91286	5.01266	28.6118	27.2943	27.5279	0.181389	-2.46284	0	0	down	yes
ENSMUSG00000030662	Ipo5	70572	ENSMUST00000032898;ENSMUST00000228277;ENSMUST00000227270	GO:0005515(protein binding);GO:0005634(nucleus);GO:0005737(cytoplasm);GO:0006606(protein import into nucleus);GO:0006607(NLS-bearing protein import into nucleus);GO:0006610(ribosomal protein import into nucleus);GO:0006886(intracellular protein transport);GO:0008139(nuclear localization sequence binding);GO:0008536(Ran GTPase binding);GO:0015031(protein transport);GO:0042307(positive regulation o…	NA	K20222	NA	importin 5 [Source:MGI Symbol;Acc:MGI:1917822]	protein_coding;processed_transcript;retained_intron	NA	27.0589	26.5021	29.4781	174.908	181.2	182.369	0.154211	-2.69702	0	0	down	yes
ENSMUSG00000042524	Sun2	223697	ENSMUST00000162392;ENSMUST00000160355;ENSMUST00000100439;ENSMUST00000231189;ENSMUST00000089311;ENSMUST00000159660;ENSMUST00000162064;ENSMUST00000162499;ENSMUST00000046259;ENSMUST00000159762	GO:0000784(nuclear chromosome, telomeric region);GO:0000794(condensed nuclear chromosome);GO:0005515(protein binding);GO:0005521(lamin binding);GO:0005634(nucleus);GO:0005635(nuclear envelope);GO:0005637(nuclear inner membrane);GO:0005639(integral component of nuclear inner membrane);GO:0005768(endosome);GO:0006998(nuclear envelope organization);GO:0010008(endosome membrane);GO:0016020(membrane);…	NA	K19347	NA	Sad1 and UNC84 domain containing 2 [Source:MGI Symbol;Acc:MGI:2443011]	retained_intron;protein_coding	NA	33.4207	34.7973	38.1016	5.17161	4.48225	4.82266	7.34428	2.87662	0	0	up	yes
ENSMUSG00000090497	Gm17611		ENSMUST00000220613;ENSMUST00000167414	NA	NA	NA	NA	predicted gene, 17611 [Source:MGI Symbol;Acc:MGI:4937245]	TEC	NA	2.36371	2.39071	2.16017	57.4387	61.4739	59.6039	0.0387336	-4.69027	0	0	down	yes
ENSMUSG00000028822	Tmem50a	71817	ENSMUST00000030626;ENSMUST00000105863	GO:0003674(molecular_function);GO:0005737(cytoplasm);GO:0005783(endoplasmic reticulum);GO:0016020(membrane);GO:0016021(integral component of membrane);GO:0032511(late endosome to vacuole transport via multivesicular body sorting pathway);GO:0043025(neuronal cell body);GO:0097386(glial cell projection);GO:0097386(glial cell projection)	NA	NA	NA	transmembrane protein 50A [Source:MGI Symbol;Acc:MGI:1919067]	protein_coding	NA	68.7467	67.717	73.6315	6.29734	6.29731	6.89755	10.7784	3.43007	0	0	up	yes
ENSMUSG00000029433	Diablo	66593	ENSMUST00000125652;ENSMUST00000125047;ENSMUST00000111586;ENSMUST00000145152;ENSMUST00000139398;ENSMUST00000031385;ENSMUST00000149334;ENSMUST00000111587	GO:0005737(cytoplasm);GO:0005739(mitochondrion);GO:0005758(mitochondrial intermembrane space);GO:0006915(apoptotic process);GO:0006919(activation of cysteine-type endopeptidase activity involved in apoptotic process);GO:0008631(intrinsic apoptotic signaling pathway in response to oxidative stress);GO:0008635(activation of cysteine-type endopeptidase activity involved in apoptotic process by cytoc…	04210(Apoptosis);04215(Apoptosis - multiple species);04215(Apoptosis - multiple species)	K10522	NA	diablo, IAP-binding mitochondrial protein [Source:MGI Symbol;Acc:MGI:1913843]	nonsense_mediated_decay;retained_intron;protein_coding	R_MMU_111457(Release_of_apoptotic_factors_from_the_mitochondria);R_MMU_5357801(Programmed_Cell_Death);R_MMU_111471(Apoptotic_factor_mediated_response);R_MMU_111463(SMAC_(DIABLO)_binds_to_IAPs);R_MMU_111469(SMAC,_XIAP_regulated_apoptotic_response);R_MMU_109606(Intrinsic_Pathway_for_Apoptosis);R_MMU_109581(Apoptosis);R_MMU_111464(SMAC(DIABLO)_mediated_dissociation_of_IAP:caspase_complexes);R_MMU_96…	14.1824	14.4469	14.524	34.2604	33.7672	34.1869	0.422183	-1.24406	0	0	down	yes
ENSMUSG00000030292	Smco2	69371	ENSMUST00000032433;ENSMUST00000148099;ENSMUST00000205239;ENSMUST00000128575	GO:0003674(molecular_function);GO:0005575(cellular_component);GO:0008150(biological_process);GO:0016020(membrane);GO:0016021(integral component of membrane);GO:0016021(integral component of membrane)	NA	NA	NA	single-pass membrane protein with coiled-coil domains 2 [Source:MGI Symbol;Acc:MGI:1916621]	protein_coding;processed_transcript;retained_intron	NA	5.50572	4.23561	4.94891	56.9846	57.3382	57.2232	0.0856344	-3.54567	0	0	down	yes
ENSMUSG00000093996	Fam205a3	100862261	ENSMUST00000178192	GO:0003674(molecular_function);GO:0008150(biological_process);GO:0016020(membrane);GO:0016021(integral component of membrane)	NA	NA	NA	family with sequence similarity 205, member A3 [Source:MGI Symbol;Acc:MGI:5434953]	protein_coding	NA	0.819554	0.712552	0.900378	10.1948	9.98246	10.488	0.0793237	-3.6561	0	0	down	yes
ENSMUSG00000038936	Sccpdh	109232	ENSMUST00000040538;ENSMUST00000131039;ENSMUST00000144480;ENSMUST00000192611;ENSMUST00000143936	GO:0003674(molecular_function);GO:0005739(mitochondrion);GO:0005811(lipid droplet);GO:0005886(plasma membrane);GO:0009247(glycolipid biosynthetic process);GO:0016020(membrane);GO:0016021(integral component of membrane);GO:0016491(oxidoreductase activity);GO:0030496(midbody);GO:0055114(oxidation-reduction process);GO:0055114(oxidation-reduction process)	NA	NA	NA	saccharopine dehydrogenase (putative) [Source:MGI Symbol;Acc:MGI:1924486]	protein_coding;retained_intron	R_MMU_109582(Hemostasis);R_MMU_76002(Platelet_activation,_signaling_and_aggregation);R_MMU_114608(Platelet_degranulation);R_MMU_76005(Response_to_elevated_platelet_cytosolic_Ca2+)	8.18011	7.25939	8.65916	42.9303	42.8958	42.743	0.187437	-2.41552	0	0	down	yes
ENSMUSG00000003123	Lipe	16890	ENSMUST00000149349;ENSMUST00000206861;ENSMUST00000003207;ENSMUST00000205698;ENSMUST00000205923;ENSMUST00000105177;ENSMUST00000206588;ENSMUST00000054301	GO:0004771(sterol esterase activity);GO:0004806(triglyceride lipase activity);GO:0005515(protein binding);GO:0005615(extracellular space);GO:0005634(nucleus);GO:0005737(cytoplasm);GO:0005739(mitochondrion);GO:0005811(lipid droplet);GO:0005829(cytosol);GO:0005886(plasma membrane);GO:0005901(caveola);GO:0006361(transcription initiation from RNA polymerase I promoter);GO:0006363(termination of RNA p…	04024(cAMP signaling pathway);04152(AMPK signaling pathway);04371(Apelin signaling pathway);04714(Thermogenesis);04910(Insulin signaling pathway);04923(Regulation of lipolysis in adipocytes);04925(Aldosterone synthesis and secretion);04925(Aldosterone synthesis and secretion)	K07188	EC:3.1.1.79	lipase, hormone sensitive [Source:MGI Symbol;Acc:MGI:96790]	protein_coding;nonsense_mediated_decay;retained_intron	NA	15.3718	14.5915	16.5013	71.0329	71.0314	70.8062	0.218276	-2.19577	0	0	down	yes
ENSMUSG00000028367	Txn1	22166	ENSMUST00000030051	GO:0000122(negative regulation of transcription by RNA polymerase II);GO:0005515(protein binding);GO:0005576(extracellular region);GO:0005634(nucleus);GO:0005654(nucleoplasm);GO:0005737(cytoplasm);GO:0005739(mitochondrion);GO:0005829(cytosol);GO:0006662(glycerol ether metabolic process);GO:0009314(response to radiation);GO:0015035(protein disulfide oxidoreductase activity);GO:0015037(peptide disu…	04621(NOD-like receptor signaling pathway);05418(Fluid shear stress and atherosclerosis)	K03671	NA	thioredoxin 1 [Source:MGI Symbol;Acc:MGI:98874]	protein_coding	R_MMU_499943(Interconversion_of_nucleotide_di__and_triphosphates);R_MMU_622312(Inflammasomes);R_MMU_2559580(Oxidative_Stress_Induced_Senescence);R_MMU_9711123(Cellular_response_to_chemical_stress);R_MMU_2559583(Cellular_Senescence);R_MMU_1430728(Metabolism);R_MMU_2262752(Cellular_responses_to_stress);R_MMU_73857(RNA_Polymerase_II_Transcription);R_MMU_212436(Generic_Transcription_Pathway);R_MMU_89…	54.4962	52.7589	58.0808	5.28472	5.64697	5.54126	10.0368	3.32723	0	0	up	yes
ENSMUSG00000072770	Acrbp	54137	ENSMUST00000088294;ENSMUST00000112414;ENSMUST00000112413;ENSMUST00000136100;ENSMUST00000124159;ENSMUST00000032481;ENSMUST00000112412	GO:0001669(acrosomal vesicle);GO:0001675(acrosome assembly);GO:0002080(acrosomal membrane);GO:0005515(protein binding);GO:0005576(extracellular region);GO:0007286(spermatid development);GO:0009566(fertilization);GO:0010952(positive regulation of peptidase activity);GO:0016504(peptidase activator activity);GO:0031410(cytoplasmic vesicle);GO:0031410(cytoplasmic vesicle)	NA	NA	NA	proacrosin binding protein [Source:MGI Symbol;Acc:MGI:1859515]	protein_coding;retained_intron;processed_transcript	NA	6.68792	6.66433	7.12694	120.4	117.478	120.84	0.05709	-4.13062	0	0	down	yes
ENSMUSG00000031422	Morf4l2	56397	ENSMUST00000113097;ENSMUST00000131923;ENSMUST00000080411;ENSMUST00000135731;ENSMUST00000166930;ENSMUST00000164609;ENSMUST00000033797;ENSMUST00000166478;ENSMUST00000155207;ENSMUST00000113095;ENSMUST00000169418;ENSMUST00000136650;ENSMUST00000152150	GO:0000123(histone acetyltransferase complex);GO:0005634(nucleus);GO:0005654(nucleoplasm);GO:0005730(nucleolus);GO:0005886(plasma membrane);GO:0006281(DNA repair);GO:0006325(chromatin organization);GO:0006342(chromatin silencing);GO:0006355(regulation of transcription, DNA-templated);GO:0006974(cellular response to DNA damage stimulus);GO:0016573(histone acetylation);GO:0016575(histone deacetylat…	NA	K11342	NA	mortality factor 4 like 2 [Source:MGI Symbol;Acc:MGI:1927167]	protein_coding	NA	77.1795	78.4005	85.8789	9.13394	8.87253	9.05822	8.92155	3.15729	0	0	up	yes
ENSMUSG00000027298	Tyro3	22174	ENSMUST00000028763;ENSMUST00000147761;ENSMUST00000130456;ENSMUST00000110783;ENSMUST00000135726;ENSMUST00000148343;ENSMUST00000137135	GO:0000166(nucleotide binding);GO:0001779(natural killer cell differentiation);GO:0004672(protein kinase activity);GO:0004713(protein tyrosine kinase activity);GO:0004714(transmembrane receptor protein tyrosine kinase activity);GO:0005515(protein binding);GO:0005524(ATP binding);GO:0005634(nucleus);GO:0005635(nuclear envelope);GO:0005789(endoplasmic reticulum membrane);GO:0005886(plasma membrane)…	NA	K05116	EC:2.7.10.1	TYRO3 protein tyrosine kinase 3 [Source:MGI Symbol;Acc:MGI:104294]	protein_coding;retained_intron;processed_transcript	NA	30.534	32.6365	35.2846	4.95819	4.86201	4.56456	6.84441	2.77493	0	0	up	yes
ENSMUSG00000050612	Txndc2	213272	ENSMUST00000050236;ENSMUST00000233702	GO:0045454(cell redox homeostasis);GO:0045454(cell redox homeostasis)	NA	NA	NA	thioredoxin domain containing 2 (spermatozoa) [Source:MGI Symbol;Acc:MGI:2389312]	protein_coding	NA	25.8364	23.0889	25.0885	316.606	330.429	331.512	0.0756364	-3.72478	0	0	down	yes
ENSMUSG00000028813	CK137956	635169	ENSMUST00000030614	GO:0003674(molecular_function);GO:0005575(cellular_component);GO:0008150(biological_process)	NA	NA	NA	cDNA sequence CK137956 [Source:MGI Symbol;Acc:MGI:3616080]	protein_coding	NA	8.65626	9.06801	10.2142	48.4511	47.5176	50.3192	0.190982	-2.38849	0	0	down	yes
ENSMUSG00000027339	Rassf2	215653	ENSMUST00000028814;ENSMUST00000139047;ENSMUST00000155829;ENSMUST00000103182;ENSMUST00000140791	GO:0000775(chromosome, centromeric region);GO:0000776(kinetochore);GO:0000777(condensed chromosome kinetochore);GO:0001501(skeletal system development);GO:0001503(ossification);GO:0004672(protein kinase activity);GO:0005515(protein binding);GO:0005634(nucleus);GO:0005654(nucleoplasm);GO:0005694(chromosome);GO:0005737(cytoplasm);GO:0005794(Golgi apparatus);GO:0005829(cytosol);GO:0005886(plasma mem…	04392(Hippo signaling pathway - multiple species);04392(Hippo signaling pathway - multiple species)	K09851	NA	Ras association (RalGDS/AF-6) domain family member 2 [Source:MGI Symbol;Acc:MGI:2442060]	protein_coding;retained_intron	NA	10.1334	10.2043	11.1207	1.47988	1.52499	1.49679	6.98818	2.80492	0	0	up	yes
ENSMUSG00000017466	Timp2	21858	ENSMUST00000017610;ENSMUST00000155707	GO:0002020(protease binding);GO:0004857(enzyme inhibitor activity);GO:0005178(integrin binding);GO:0005515(protein binding);GO:0005576(extracellular region);GO:0005615(extracellular space);GO:0007417(central nervous system development);GO:0007568(aging);GO:0008191(metalloendopeptidase inhibitor activity);GO:0008270(zinc ion binding);GO:0008285(negative regulation of cell population proliferation)…	NA	K22583	NA	tissue inhibitor of metalloproteinase 2 [Source:MGI Symbol;Acc:MGI:98753]	protein_coding	R_MMU_1474244(Extracellular_matrix_organization);R_MMU_1474228(Degradation_of_the_extracellular_matrix);R_MMU_168256(Immune_System);R_MMU_6798695(Neutrophil_degranulation);R_MMU_168249(Innate_Immune_System);R_MMU_1592389(Activation_of_Matrix_Metalloproteinases)	307.329	325.343	346.703	30.4605	30.3237	30.8644	10.6862	3.41768	0	0	up	yes
ENSMUSG00000024425	Ndfip1	65113	ENSMUST00000025293;ENSMUST00000238135;ENSMUST00000236085;ENSMUST00000236480;ENSMUST00000236052;ENSMUST00000236803;ENSMUST00000235458;ENSMUST00000236171	GO:0000139(Golgi membrane);GO:0002761(regulation of myeloid leukocyte differentiation);GO:0002829(negative regulation of type 2 immune response);GO:0005515(protein binding);GO:0005576(extracellular region);GO:0005768(endosome);GO:0005783(endoplasmic reticulum);GO:0005794(Golgi apparatus);GO:0005938(cell cortex);GO:0006511(ubiquitin-dependent protein catabolic process);GO:0006879(cellular iron ion…	NA	NA	NA	Nedd4 family interacting protein 1 [Source:MGI Symbol;Acc:MGI:1929601]	protein_coding;retained_intron;nonsense_mediated_decay	NA	52.9132	52.2259	57.9337	8.2976	8.57625	8.16499	6.51279	2.70328	0	0	up	yes
ENSMUSG00000058135	Gstm1	14862	ENSMUST00000004140;ENSMUST00000126593;ENSMUST00000153314;ENSMUST00000198532	GO:0004364(glutathione transferase activity);GO:0005496(steroid binding);GO:0005515(protein binding);GO:0005576(extracellular region);GO:0005737(cytoplasm);GO:0005829(cytosol);GO:0006693(prostaglandin metabolic process);GO:0006749(glutathione metabolic process);GO:0016151(nickel cation binding);GO:0016740(transferase activity);GO:0019901(protein kinase binding);GO:0032991(protein-containing compl…	00480(Glutathione metabolism);00980(Metabolism of xenobiotics by cytochrome P450);00982(Drug metabolism - cytochrome P450);00983(Drug metabolism - other enzymes);01524(Platinum drug resistance);05200(Pathways in cancer);05204(Chemical carcinogenesis);05225(Hepatocellular carcinoma);05418(Fluid shear stress and atherosclerosis);05418(Fluid shear stress and atherosclerosis)	K00799	EC:2.5.1.18	glutathione S-transferase, mu 1 [Source:MGI Symbol;Acc:MGI:95860]	protein_coding;processed_transcript	R_MMU_1430728(Metabolism);R_MMU_156590(Glutathione_conjugation);R_MMU_156580(Phase_II_Conjugation_of_compounds);R_MMU_211859(Biological_oxidations)	1578.45	1676.56	1754.06	186.856	196.5	192.498	8.69852	3.12077	0	0	up	yes
ENSMUSG00000022125	Cln5	211286	ENSMUST00000022721;ENSMUST00000227117	GO:0005515(protein binding);GO:0005537(mannose binding);GO:0005764(lysosome);GO:0005765(lysosomal membrane);GO:0005775(vacuolar lumen);GO:0005783(endoplasmic reticulum);GO:0005794(Golgi apparatus);GO:0005829(cytosol);GO:0006465(signal peptide processing);GO:0007040(lysosome organization);GO:0007042(lysosomal lumen acidification);GO:0007420(brain development);GO:0007601(visual perception);GO:00160…	04142(Lysosome);04142(Lysosome)	K12390	NA	ceroid-lipofuscinosis, neuronal 5 [Source:MGI Symbol;Acc:MGI:2442253]	protein_coding;nonsense_mediated_decay	NA	22.5853	23.6977	23.8609	1.74815	1.67932	1.71477	13.6407	3.76985	0	0	up	yes
ENSMUSG00000040866	Rsph6a	83434	ENSMUST00000035521;ENSMUST00000076887;ENSMUST00000144991	GO:0001534(radial spoke);GO:0003341(cilium movement);GO:0005515(protein binding);GO:0005737(cytoplasm);GO:0005856(cytoskeleton);GO:0005929(cilium);GO:0005930(axoneme);GO:0031514(motile cilium);GO:0035082(axoneme assembly);GO:0036126(sperm flagellum);GO:0042995(cell projection);GO:0044458(motile cilium assembly);GO:0060271(cilium assembly);GO:0060294(cilium movement involved in cell motility);GO:1…	NA	NA	NA	radial spoke head 6 homolog A (Chlamydomonas) [Source:MGI Symbol;Acc:MGI:1927643]	protein_coding;processed_transcript	NA	4.64451	5.07783	5.17196	78.9489	71.3217	73.9695	0.0664212	-3.91221	0	0	down	yes
ENSMUSG00000039982	Dtx4	207521	ENSMUST00000045521	GO:0005654(nucleoplasm);GO:0005737(cytoplasm);GO:0007219(Notch signaling pathway);GO:0008270(zinc ion binding);GO:0016567(protein ubiquitination);GO:0016740(transferase activity);GO:0046872(metal ion binding);GO:0061630(ubiquitin protein ligase activity)	04330(Notch signaling pathway)	K06058	EC:2.3.2.27	deltex 4, E3 ubiquitin ligase [Source:MGI Symbol;Acc:MGI:2672905]	protein_coding	R_MMU_157118(Signaling_by_NOTCH);R_MMU_3134975(Regulation_of_innate_immune_responses_to_cytosolic_DNA);R_MMU_3270619(IRF3_mediated_induction_of_type_I_IFN);R_MMU_168256(Immune_System);R_MMU_168249(Innate_Immune_System);R_MMU_162582(Signal_Transduction);R_MMU_1834949(Cytosolic_sensors_of_pathogen_associated_DNA);R_MMU_1834941(STING_mediated_induction_of_host_immune_responses);R_MMU_1980143(Signali…	35.6022	38.0122	40.0544	3.1385	3.14208	3.32781	11.8302	3.5644	0	0	up	yes
ENSMUSG00000058925	Ccdc192	75444	ENSMUST00000135806;ENSMUST00000079738;ENSMUST00000123872;ENSMUST00000127130	GO:0003674(molecular_function);GO:0005575(cellular_component);GO:0008150(biological_process);GO:0008150(biological_process)	NA	NA	NA	coiled-coil domain containing 192 [Source:MGI Symbol;Acc:MGI:1922694]	protein_coding	NA	4.22401	3.35589	3.41468	54.1837	51.2047	53.2849	0.0692907	-3.85119	0	0	down	yes
ENSMUSG00000028332	Hemgn	93966	ENSMUST00000071096;ENSMUST00000107764	GO:0003674(molecular_function);GO:0005634(nucleus);GO:0005654(nucleoplasm);GO:0007275(multicellular organism development);GO:0030154(cell differentiation);GO:0045667(regulation of osteoblast differentiation);GO:0045667(regulation of osteoblast differentiation)	NA	NA	NA	hemogen [Source:MGI Symbol;Acc:MGI:2136910]	protein_coding	NA	2.62184	2.12174	2.35983	47.4457	46.9246	49.4387	0.0493947	-4.3395	0	0	down	yes
ENSMUSG00000030792	Dkkl1	50722	ENSMUST00000033057;ENSMUST00000210741;ENSMUST00000210454;ENSMUST00000209466	GO:0001669(acrosomal vesicle);GO:0005515(protein binding);GO:0005576(extracellular region);GO:0005615(extracellular space);GO:0007341(penetration of zona pellucida);GO:0031410(cytoplasmic vesicle);GO:0039706(co-receptor binding);GO:0043065(positive regulation of apoptotic process);GO:0045600(positive regulation of fat cell differentiation);GO:0048019(receptor antagonist activity);GO:0090090(negat…	NA	NA	NA	dickkopf-like 1 [Source:MGI Symbol;Acc:MGI:1354963]	protein_coding;retained_intron	NA	25.3936	22.1418	24.9167	379.825	352.437	355.337	0.0666165	-3.90798	0	0	down	yes
ENSMUSG00000033237	Arid2	77044	ENSMUST00000096250;ENSMUST00000134985;ENSMUST00000176739;ENSMUST00000175735	GO:0003007(heart morphogenesis);GO:0003676(nucleic acid binding);GO:0003677(DNA binding);GO:0005634(nucleus);GO:0005654(nucleoplasm);GO:0005667(transcription factor complex);GO:0005886(plasma membrane);GO:0006325(chromatin organization);GO:0006337(nucleosome disassembly);GO:0006355(regulation of transcription, DNA-templated);GO:0008134(transcription factor binding);GO:0008285(negative regulation …	05225(Hepatocellular carcinoma);05225(Hepatocellular carcinoma)	K11765	NA	AT rich interactive domain 2 (ARID, RFX-like) [Source:MGI Symbol;Acc:MGI:1924294]	protein_coding;retained_intron	R_MMU_73857(RNA_Polymerase_II_Transcription);R_MMU_212436(Generic_Transcription_Pathway);R_MMU_8939243(RUNX1_interacts_with_co_factors_whose_precise_effect_on_RUNX1_targets_is_not_known);R_MMU_3214858(RMTs_methylate_histone_arginines);R_MMU_74160(Gene_expression_(Transcription));R_MMU_8878171(Transcriptional_regulation_by_RUNX1);R_MMU_3247509(Chromatin_modifying_enzymes);R_MMU_4839726(Chromatin_o…	10.0365	10.0901	10.7856	27.409	29.4597	28.7862	0.360892	-1.47036	0	0	down	yes
ENSMUSG00000022092	Ppp3cc	19057	ENSMUST00000078434;ENSMUST00000228265;ENSMUST00000228911	GO:0004721(phosphoprotein phosphatase activity);GO:0005515(protein binding);GO:0005516(calmodulin binding);GO:0005737(cytoplasm);GO:0005955(calcineurin complex);GO:0006470(protein dephosphorylation);GO:0007420(brain development);GO:0016787(hydrolase activity);GO:0033173(calcineurin-NFAT signaling cascade);GO:0033192(calmodulin-dependent protein phosphatase activity);GO:0046872(metal ion binding);…	04010(MAPK signaling pathway);04020(Calcium signaling pathway);04022(cGMP-PKG signaling pathway);04114(Oocyte meiosis);04218(Cellular senescence);04310(Wnt signaling pathway);04360(Axon guidance);04370(VEGF signaling pathway);04380(Osteoclast differentiation);04625(C-type lectin receptor signaling pathway);04650(Natural killer cell mediated cytotoxicity);04658(Th1 and Th2 cell differentiation);04…	K04348	EC:3.1.3.16	protein phosphatase 3, catalytic subunit, gamma isoform [Source:MGI Symbol;Acc:MGI:107162]	protein_coding;processed_transcript	R_MMU_5357801(Programmed_Cell_Death);R_MMU_114452(Activation_of_BH3_only_proteins);R_MMU_111447(Activation_of_BAD_and_translocation_to_mitochondria);R_MMU_109606(Intrinsic_Pathway_for_Apoptosis);R_MMU_109581(Apoptosis)	11.5034	11.0434	12.5564	47.994	48.812	47.6075	0.243074	-2.04054	0	0	down	yes
ENSMUSG00000032278	Paqr5	74090	ENSMUST00000113990;ENSMUST00000034817;ENSMUST00000135050	GO:0005496(steroid binding);GO:0005886(plasma membrane);GO:0007275(multicellular organism development);GO:0008289(lipid binding);GO:0016020(membrane);GO:0016021(integral component of membrane);GO:0030154(cell differentiation);GO:0038023(signaling receptor activity);GO:0048477(oogenesis);GO:0048477(oogenesis)	NA	NA	NA	progestin and adipoQ receptor family member V [Source:MGI Symbol;Acc:MGI:1921340]	protein_coding;processed_transcript	NA	2.14227	1.65497	2.20086	24.6459	25.2942	25.7739	0.0792204	-3.65798	0	0	down	yes
ENSMUSG00000031217	Efnb1	13641	ENSMUST00000052839;ENSMUST00000151750	GO:0001755(neural crest cell migration);GO:0005515(protein binding);GO:0005634(nucleus);GO:0005737(cytoplasm);GO:0005886(plasma membrane);GO:0007275(multicellular organism development);GO:0007399(nervous system development);GO:0007411(axon guidance);GO:0009880(embryonic pattern specification);GO:0016020(membrane);GO:0016021(integral component of membrane);GO:0030154(cell differentiation);GO:00312…	04360(Axon guidance);04360(Axon guidance)	K05463	NA	ephrin B1 [Source:MGI Symbol;Acc:MGI:102708]	protein_coding;processed_transcript	R_MMU_3928662(EPHB_mediated_forward_signaling);R_MMU_422475(Axon_guidance);R_MMU_2682334(EPH_Ephrin_signaling);R_MMU_3928665(EPH_ephrin_mediated_repulsion_of_cells);R_MMU_3928664(Ephrin_signaling);R_MMU_9675108(Nervous_system_development);R_MMU_1266738(Developmental_Biology)	25.3756	26.0443	27.8188	2.6052	2.90788	2.8321	9.49514	3.24719	0	0	up	yes
ENSMUSG00000019986	Ahi1	52906	ENSMUST00000105525;ENSMUST00000163505;ENSMUST00000213852;ENSMUST00000214893;ENSMUST00000214745;ENSMUST00000213104;ENSMUST00000215543	GO:0005515(protein binding);GO:0005813(centrosome);GO:0005911(cell-cell junction);GO:0005912(adherens junction);GO:0005929(cilium);GO:0036064(ciliary basal body);GO:0042802(identical protein binding);GO:0042802(identical protein binding)	NA	K16740	NA	Abelson helper integration site 1 [Source:MGI Symbol;Acc:MGI:87971]	protein_coding;processed_transcript;retained_intron;nonsense_mediated_decay	R_MMU_5617833(Cilium_Assembly);R_MMU_5620912(Anchoring_of_the_basal_body_to_the_plasma_membrane);R_MMU_1852241(Organelle_biogenesis_and_maintenance)	5.08357	4.72577	5.17742	25.7224	25.239	25.113	0.197001	-2.34372	0	0	down	yes
ENSMUSG00000063409	Lrrc43	381741	ENSMUST00000121444;ENSMUST00000094327;ENSMUST00000196809	GO:0003674(molecular_function);GO:0005575(cellular_component);GO:0008150(biological_process);GO:0008150(biological_process)	NA	NA	NA	leucine rich repeat containing 43 [Source:MGI Symbol;Acc:MGI:2685907]	protein_coding	NA	4.12644	3.32736	3.74317	50.1349	47.4218	45.982	0.0780067	-3.68026	0	0	down	yes
ENSMUSG00000053856	Dnajc5g	231098	ENSMUST00000066544;ENSMUST00000202760;ENSMUST00000201740;ENSMUST00000202433	GO:0003674(molecular_function);GO:0005575(cellular_component);GO:0008150(biological_process);GO:0016020(membrane);GO:0016021(integral component of membrane);GO:0016021(integral component of membrane)	04141(Protein processing in endoplasmic reticulum);04141(Protein processing in endoplasmic reticulum)	K09525	NA	DnaJ heat shock protein family (Hsp40) member C5 gamma [Source:MGI Symbol;Acc:MGI:3045263]	protein_coding;nonsense_mediated_decay	NA	4.71578	5.33227	4.28417	62.4345	61.2357	64.2991	0.0762477	-3.71316	0	0	down	yes
ENSMUSG00000018548	Trim37	68729	ENSMUST00000041282;ENSMUST00000154138;ENSMUST00000139532;ENSMUST00000152637	GO:0000122(negative regulation of transcription by RNA polymerase II);GO:0003682(chromatin binding);GO:0004842(ubiquitin-protein transferase activity);GO:0005164(tumor necrosis factor receptor binding);GO:0005515(protein binding);GO:0005737(cytoplasm);GO:0005777(peroxisome);GO:0005829(cytosol);GO:0008270(zinc ion binding);GO:0016235(aggresome);GO:0016567(protein ubiquitination);GO:0016740(transfe…	04120(Ubiquitin mediated proteolysis);04120(Ubiquitin mediated proteolysis)	K10608	EC:2.3.2.27	tripartite motif-containing 37 [Source:MGI Symbol;Acc:MGI:2153072]	protein_coding;retained_intron	R_MMU_168256(Immune_System);R_MMU_983168(Antigen_processing:_Ubiquitination_&_Proteasome_degradation);R_MMU_1280218(Adaptive_Immune_System);R_MMU_983169(Class_I_MHC_mediated_antigen_processing_&_presentation)	18.2713	18.3819	20.4239	99.2699	100.088	100.604	0.190282	-2.39379	0	0	down	yes
ENSMUSG00000037815	Ctnna1	12385	ENSMUST00000042345;ENSMUST00000237475;ENSMUST00000236483;ENSMUST00000238145;ENSMUST00000236037;ENSMUST00000236571;ENSMUST00000236969;ENSMUST00000237154	GO:0001541(ovarian follicle development);GO:0001669(acrosomal vesicle);GO:0005198(structural molecule activity);GO:0005515(protein binding);GO:0005737(cytoplasm);GO:0005856(cytoskeleton);GO:0005886(plasma membrane);GO:0005911(cell-cell junction);GO:0005912(adherens junction);GO:0005915(zonula adherens);GO:0007155(cell adhesion);GO:0007163(establishment or maintenance of cell polarity);GO:0007406(…	04390(Hippo signaling pathway);04520(Adherens junction);04670(Leukocyte transendothelial migration);05100(Bacterial invasion of epithelial cells);05200(Pathways in cancer);05213(Endometrial cancer);05226(Gastric cancer);05412(Arrhythmogenic right ventricular cardiomyopathy (ARVC));05412(Arrhythmogenic right ventricular cardiomyopathy (ARVC))	K05691	NA	catenin (cadherin associated protein), alpha 1 [Source:MGI Symbol;Acc:MGI:88274]	protein_coding;retained_intron	R_MMU_421270(Cell_cell_junction_organization);R_MMU_4420097(VEGFA_VEGFR2_Pathway);R_MMU_5626467(RHO_GTPases_activate_IQGAPs);R_MMU_446728(Cell_junction_organization);R_MMU_525793(Myogenesis);R_MMU_9716542(Signaling_by_Rho_GTPases,_Miro_GTPases_and_RHOBTB3);R_MMU_194315(Signaling_by_Rho_GTPases);R_MMU_5218920(VEGFR2_mediated_vascular_permeability);R_MMU_194138(Signaling_by_VEGF);R_MMU_9006934(Sign…	36.2643	37.4693	40.7963	4.51002	4.36205	4.63085	8.48186	3.08438	0	0	up	yes
ENSMUSG00000044556	Tex38	75173	ENSMUST00000106521	GO:0003674(molecular_function);GO:0005575(cellular_component);GO:0016020(membrane);GO:0016021(integral component of membrane)	NA	NA	NA	testis expressed 38 [Source:MGI Symbol;Acc:MGI:1922423]	protein_coding	NA	1.60607	1.45079	1.1787	41.0069	42.362	36.427	0.0353565	-4.82188	0	0	down	yes
ENSMUSG00000036555	Iqce	74239	ENSMUST00000041783;ENSMUST00000077890;ENSMUST00000129704;ENSMUST00000123683;ENSMUST00000136385;ENSMUST00000147839;ENSMUST00000149674;ENSMUST00000139382;ENSMUST00000148788;ENSMUST00000124005;ENSMUST00000135028	GO:0005515(protein binding);GO:0005739(mitochondrion);GO:0005886(plasma membrane);GO:0016020(membrane);GO:0019898(extrinsic component of membrane);GO:0035108(limb morphogenesis);GO:0042995(cell projection);GO:0045944(positive regulation of transcription by RNA polymerase II);GO:0060170(ciliary membrane);GO:0098797(plasma membrane protein complex);GO:0098797(plasma membrane protein complex)	NA	NA	NA	IQ motif containing E [Source:MGI Symbol;Acc:MGI:1921489]	protein_coding;processed_transcript;retained_intron	NA	2.20214	2.38402	2.20701	15.8474	15.5411	16.0834	0.143099	-2.80492	0	0	down	yes
ENSMUSG00000030590	Fam98c	73833	ENSMUST00000150431;ENSMUST00000153251;ENSMUST00000147561;ENSMUST00000123545;ENSMUST00000164589;ENSMUST00000123416;ENSMUST00000134176;ENSMUST00000138084	GO:0008150(biological_process);GO:0072669(tRNA-splicing ligase complex);GO:0072669(tRNA-splicing ligase complex)	NA	NA	NA	family with sequence similarity 98, member C [Source:MGI Symbol;Acc:MGI:1921083]	retained_intron;protein_coding;processed_transcript	NA	3.3238	4.14469	4.19862	37.1382	34.4318	35.5675	0.108898	-3.19894	0	0	down	yes
ENSMUSG00000021986	Amer2	72125	ENSMUST00000225247;ENSMUST00000239079;ENSMUST00000022561;ENSMUST00000224957	GO:0005515(protein binding);GO:0005546(phosphatidylinositol-4,5-bisphosphate binding);GO:0005886(plasma membrane);GO:0007398(ectoderm development);GO:0008013(beta-catenin binding);GO:0008289(lipid binding);GO:0016020(membrane);GO:0016055(Wnt signaling pathway);GO:0060828(regulation of canonical Wnt signaling pathway);GO:0090090(negative regulation of canonical Wnt signaling pathway);GO:0090090(ne…	NA	NA	NA	APC membrane recruitment 2 [Source:MGI Symbol;Acc:MGI:1919375]	protein_coding	NA	0.259766	0.248249	0.209863	6.65373	5.92354	6.19261	0.0382463	-4.70853	0	0	down	yes
ENSMUSG00000047141	Zfp654	72020	ENSMUST00000207826;ENSMUST00000052588	GO:0001228(DNA-binding transcription activator activity, RNA polymerase II-specific);GO:0003676(nucleic acid binding);GO:0003677(DNA binding);GO:0005634(nucleus);GO:0006357(regulation of transcription by RNA polymerase II);GO:0045944(positive regulation of transcription by RNA polymerase II);GO:0046872(metal ion binding);GO:0046872(metal ion binding)	NA	NA	NA	zinc finger protein 654 [Source:MGI Symbol;Acc:MGI:1919270]	protein_coding	NA	17.1116	16.3495	18.2873	58.7075	64.3344	62.1	0.279506	-1.83905	0	0	down	yes
ENSMUSG00000032353	Tmed3	66111	ENSMUST00000058488;ENSMUST00000188808	GO:0003674(molecular_function);GO:0005783(endoplasmic reticulum);GO:0005789(endoplasmic reticulum membrane);GO:0005793(endoplasmic reticulum-Golgi intermediate compartment);GO:0005794(Golgi apparatus);GO:0006886(intracellular protein transport);GO:0006888(endoplasmic reticulum to Golgi vesicle-mediated transport);GO:0007030(Golgi organization);GO:0015031(protein transport);GO:0016020(membrane);GO…	NA	K20350	NA	transmembrane p24 trafficking protein 3 [Source:MGI Symbol;Acc:MGI:1913361]	protein_coding;retained_intron	R_MMU_5653656(Vesicle_mediated_transport);R_MMU_199977(ER_to_Golgi_Anterograde_Transport);R_MMU_6811434(COPI_dependent_Golgi_to_ER_retrograde_traffic);R_MMU_948021(Transport_to_the_Golgi_and_subsequent_modification);R_MMU_597592(Post_translational_protein_modification);R_MMU_392499(Metabolism_of_proteins);R_MMU_8856688(Golgi_to_ER_retrograde_transport);R_MMU_446203(Asparagine_N_linked_glycosylati…	72.3846	70.901	81.8696	9.13656	8.22467	8.47522	8.71463	3.12344	0	0	up	yes
ENSMUSG00000022542	Septin12	71089	ENSMUST00000170323;ENSMUST00000230362;ENSMUST00000229321;ENSMUST00000230878	GO:0000166(nucleotide binding);GO:0003924(GTPase activity);GO:0005525(GTP binding);GO:0005819(spindle);GO:0005856(cytoskeleton);GO:0005940(septin ring);GO:0015630(microtubule cytoskeleton);GO:0030317(flagellated sperm motility);GO:0030496(midbody);GO:0031105(septin complex);GO:0032153(cell division site);GO:0034613(cellular protein localization);GO:0042802(identical protein binding);GO:0042803(pr…	05100(Bacterial invasion of epithelial cells);05100(Bacterial invasion of epithelial cells)	K16938	NA	septin 12 [Source:MGI Symbol;Acc:MGI:1918339]	protein_coding;retained_intron	NA	5.31308	4.7148	4.75689	73.5703	69.5141	72.6308	0.0685383	-3.86694	0	0	down	yes
ENSMUSG00000045915	Ccdc42	276920	ENSMUST00000154294;ENSMUST00000102612	GO:0003674(molecular_function);GO:0005575(cellular_component);GO:0007286(spermatid development);GO:0007286(spermatid development)	NA	NA	NA	coiled-coil domain containing 42 [Source:MGI Symbol;Acc:MGI:3045254]	protein_coding	NA	4.10872	3.59822	3.4652	60.3824	55.4362	55.6898	0.0651405	-3.9403	0	0	down	yes
ENSMUSG00000007739	Cct4	12464	ENSMUST00000173867;ENSMUST00000173853;ENSMUST00000174746;ENSMUST00000174244;ENSMUST00000174689;ENSMUST00000145912	GO:0000166(nucleotide binding);GO:0002199(zona pellucida receptor complex);GO:0005515(protein binding);GO:0005524(ATP binding);GO:0005654(nucleoplasm);GO:0005737(cytoplasm);GO:0005813(centrosome);GO:0005815(microtubule organizing center);GO:0005829(cytosol);GO:0005832(chaperonin-containing T-complex);GO:0005856(cytoskeleton);GO:0005874(microtubule);GO:0005929(cilium);GO:0006457(protein folding);G…	NA	K09496	NA	chaperonin containing Tcp1, subunit 4 (delta) [Source:MGI Symbol;Acc:MGI:104689]	protein_coding;nonsense_mediated_decay;retained_intron;processed_transcript	R_MMU_5620922(BBSome_mediated_cargo_targeting_to_cilium);R_MMU_5620920(Cargo_trafficking_to_the_periciliary_membrane);R_MMU_5617833(Cilium_Assembly);R_MMU_390471(Association_of_TriC/CCT_with_target_proteins_during_biosynthesis);R_MMU_391251(Protein_folding);R_MMU_392499(Metabolism_of_proteins);R_MMU_390466(Chaperonin_mediated_protein_folding);R_MMU_6814122(Cooperation_of_PDCL_(PhLP1)_and_TRiC/CCT…	21.536	21.1376	22.8287	53.9767	52.0434	50.9425	0.417312	-1.2608	0	0	down	yes
ENSMUSG00000001052	Sec24b	99683	ENSMUST00000001079;ENSMUST00000168675;ENSMUST00000168644;ENSMUST00000165873;ENSMUST00000165889;ENSMUST00000172324;ENSMUST00000168908;ENSMUST00000170163	GO:0000139(Golgi membrane);GO:0000149(SNARE binding);GO:0001843(neural tube closure);GO:0002093(auditory receptor cell morphogenesis);GO:0003151(outflow tract morphogenesis);GO:0005515(protein binding);GO:0005789(endoplasmic reticulum membrane);GO:0005829(cytosol);GO:0006886(intracellular protein transport);GO:0006888(endoplasmic reticulum to Golgi vesicle-mediated transport);GO:0008270(zinc ion …	04141(Protein processing in endoplasmic reticulum);04141(Protein processing in endoplasmic reticulum)	K14007	NA	Sec24 related gene family, member B (S. cerevisiae) [Source:MGI Symbol;Acc:MGI:2139764]	protein_coding;processed_transcript;retained_intron	R_MMU_5653656(Vesicle_mediated_transport);R_MMU_5694530(Cargo_concentration_in_the_ER);R_MMU_199977(ER_to_Golgi_Anterograde_Transport);R_MMU_948021(Transport_to_the_Golgi_and_subsequent_modification);R_MMU_597592(Post_translational_protein_modification);R_MMU_392499(Metabolism_of_proteins);R_MMU_168256(Immune_System);R_MMU_446203(Asparagine_N_linked_glycosylation);R_MMU_2132295(MHC_class_II_antig…	8.05604	7.80006	8.69399	28.4781	30.4054	29.8008	0.276826	-1.85295	0	0	down	yes
ENSMUSG00000022501	Prm1	19118	ENSMUST00000023144;ENSMUST00000230568	GO:0000786(nucleosome);GO:0003677(DNA binding);GO:0005634(nucleus);GO:0005694(chromosome);GO:0006997(nucleus organization);GO:0007275(multicellular organism development);GO:0007283(spermatogenesis);GO:0007286(spermatid development);GO:0030154(cell differentiation);GO:0030261(chromosome condensation);GO:0030261(chromosome condensation)	NA	NA	NA	protamine 1 [Source:MGI Symbol;Acc:MGI:97765]	protein_coding	NA	158.111	138.596	139.268	2415.4	2174.35	2199.19	0.0642183	-3.96087	0	0	down	yes
ENSMUSG00000039391	Ccdc81	70884	ENSMUST00000041195;ENSMUST00000131966	GO:0003674(molecular_function);GO:0003677(DNA binding);GO:0005737(cytoplasm);GO:0005813(centrosome);GO:0005815(microtubule organizing center);GO:0005856(cytoskeleton);GO:0008150(biological_process);GO:0008150(biological_process)	NA	NA	NA	coiled-coil domain containing 81 [Source:MGI Symbol;Acc:MGI:1918134]	protein_coding;nonsense_mediated_decay	NA	2.61833	2.13588	2.82414	74.9662	75.9845	74.3114	0.0336424	-4.89358	0	0	down	yes
ENSMUSG00000062017	Abca14	67928	ENSMUST00000084640;ENSMUST00000143257;ENSMUST00000130646;ENSMUST00000134268;ENSMUST00000207961	GO:0000166(nucleotide binding);GO:0005319(lipid transporter activity);GO:0005524(ATP binding);GO:0006869(lipid transport);GO:0016020(membrane);GO:0016021(integral component of membrane);GO:0016887(ATPase activity);GO:0042626(ATPase-coupled transmembrane transporter activity);GO:0043231(intracellular membrane-bounded organelle);GO:0055085(transmembrane transport);GO:0055085(transmembrane transport)	02010(ABC transporters);02010(ABC transporters)	K05643	NA	ATP-binding cassette, sub-family A (ABC1), member 14 [Source:MGI Symbol;Acc:MGI:2388708]	protein_coding;processed_transcript;retained_intron	NA	0.961257	1.07827	1.17567	12.408	13.2417	12.7962	0.0836291	-3.57985	0	0	down	yes
ENSMUSG00000028433	Ubap2	68926	ENSMUST00000108068;ENSMUST00000030143;ENSMUST00000134782;ENSMUST00000136057;ENSMUST00000135323;ENSMUST00000132499;ENSMUST00000143552;ENSMUST00000140662	GO:0005515(protein binding);GO:0005634(nucleus);GO:0005737(cytoplasm);GO:0005737(cytoplasm)	NA	NA	NA	ubiquitin-associated protein 2 [Source:MGI Symbol;Acc:MGI:1916176]	protein_coding;processed_transcript	NA	23.0278	24.2269	26.472	68.6624	70.9726	72.6304	0.347333	-1.52561	0	0	down	yes
ENSMUSG00000028392	Bspry	192120	ENSMUST00000030088;ENSMUST00000107449;ENSMUST00000132237	GO:0005499(vitamin D binding);GO:0005515(protein binding);GO:0005737(cytoplasm);GO:0006811(ion transport);GO:0006816(calcium ion transport);GO:0008270(zinc ion binding);GO:0016020(membrane);GO:0016567(protein ubiquitination);GO:0031252(cell leading edge);GO:0046872(metal ion binding);GO:0048471(perinuclear region of cytoplasm);GO:0061630(ubiquitin protein ligase activity);GO:1990830(cellular resp…	NA	NA	NA	B-box and SPRY domain containing [Source:MGI Symbol;Acc:MGI:2177191]	protein_coding;nonsense_mediated_decay	NA	20.0706	20.8021	23.3208	100.261	93.8098	94.8779	0.222163	-2.17031	0	0	down	yes
ENSMUSG00000032340	Neo1	18007	ENSMUST00000068664;ENSMUST00000214547;ENSMUST00000215026;ENSMUST00000217545;ENSMUST00000216964;ENSMUST00000215165	GO:0005515(protein binding);GO:0005654(nucleoplasm);GO:0005794(Golgi apparatus);GO:0005886(plasma membrane);GO:0005887(integral component of plasma membrane);GO:0007399(nervous system development);GO:0007411(axon guidance);GO:0016020(membrane);GO:0016021(integral component of membrane);GO:0030513(positive regulation of BMP signaling pathway);GO:0038023(signaling receptor activity);GO:0039706(co-r…	04350(TGF-beta signaling pathway);04360(Axon guidance);04514(Cell adhesion molecules (CAMs));04514(Cell adhesion molecules (CAMs))	K06766	NA	neogenin [Source:MGI Symbol;Acc:MGI:1097159]	protein_coding;retained_intron	NA	23.313	23.7114	26.0464	3.84543	3.93112	3.77686	6.3246	2.66097	0	0	up	yes
ENSMUSG00000030877	Mfsd13b	74466	ENSMUST00000216241;ENSMUST00000033166;ENSMUST00000138177;ENSMUST00000149535;ENSMUST00000133939	GO:0003674(molecular_function);GO:0005575(cellular_component);GO:0005737(cytoplasm);GO:0006457(protein folding);GO:0008150(biological_process);GO:0016020(membrane);GO:0016021(integral component of membrane);GO:0051082(unfolded protein binding);GO:0051082(unfolded protein binding)	NA	NA	NA	major facilitator superfamily domain containing 13B [Source:MGI Symbol;Acc:MGI:1921716]	protein_coding	NA	3.19624	3.0624	3.30758	38.3178	37.0409	37.8134	0.0845281	-3.56442	0	0	down	yes
ENSMUSG00000075249	Fsip2	241516	ENSMUST00000143764;ENSMUST00000136202	GO:0005515(protein binding);GO:0005739(mitochondrion);GO:0007288(sperm axoneme assembly);GO:0030317(flagellated sperm motility);GO:0031514(motile cilium);GO:0061512(protein localization to cilium);GO:0097224(sperm connecting piece);GO:0097225(sperm midpiece);GO:0097228(sperm principal piece);GO:0097229(sperm end piece);GO:0097229(sperm end piece)	NA	NA	NA	fibrous sheath-interacting protein 2 [Source:MGI Symbol;Acc:MGI:2664111]	protein_coding;nonsense_mediated_decay	NA	1.1871	1.1361	1.3147	12.2304	13.7372	13.5563	0.0920429	-3.44155	0	0	down	yes
ENSMUSG00000027674	Pex5l	58869	ENSMUST00000108221;ENSMUST00000108219;ENSMUST00000192093;ENSMUST00000108224;ENSMUST00000194016;ENSMUST00000108226;ENSMUST00000194627;ENSMUST00000155264;ENSMUST00000193681	GO:0000268(peroxisome targeting sequence binding);GO:0005052(peroxisome matrix targeting signal-1 binding);GO:0005221(intracellular cyclic nucleotide activated cation channel activity);GO:0005515(protein binding);GO:0005737(cytoplasm);GO:0005778(peroxisomal membrane);GO:0005829(cytosol);GO:0016020(membrane);GO:0016560(protein import into peroxisome matrix, docking);GO:0017071(intracellular cyclic…	04146(Peroxisome);04146(Peroxisome)	K13342	NA	peroxisomal biogenesis factor 5-like [Source:MGI Symbol;Acc:MGI:1916672]	protein_coding;retained_intron;processed_transcript	NA	0.423293	0.410839	0.34759	7.55919	7.30321	7.08343	0.0538472	-4.21498	0	0	down	yes
ENSMUSG00000078612	Fyb2	242594	ENSMUST00000106804;ENSMUST00000106803	GO:0001772(immunological synapse);GO:0003674(molecular_function);GO:0005515(protein binding);GO:0005886(plasma membrane);GO:0007229(integrin-mediated signaling pathway);GO:0016020(membrane);GO:0033627(cell adhesion mediated by integrin);GO:0045121(membrane raft);GO:0050852(T cell receptor signaling pathway);GO:0072659(protein localization to plasma membrane);GO:0072659(protein localization to pla…	NA	NA	NA	FYN binding protein 2 [Source:MGI Symbol;Acc:MGI:2685466]	protein_coding	NA	29.6176	30.5911	33.5298	2.73822	2.59941	2.40444	12.1077	3.59785	0	0	up	yes
ENSMUSG00000023019	Gpd1	14555	ENSMUST00000023760;ENSMUST00000161768;ENSMUST00000162194	GO:0004367(glycerol-3-phosphate dehydrogenase [NAD+] activity);GO:0004368(glycerol-3-phosphate dehydrogenase (quinone) activity);GO:0005737(cytoplasm);GO:0005739(mitochondrion);GO:0005829(cytosol);GO:0005975(carbohydrate metabolic process);GO:0006072(glycerol-3-phosphate metabolic process);GO:0006094(gluconeogenesis);GO:0006116(NADH oxidation);GO:0006127(glycerophosphate shuttle);GO:0006734(NADH …	00564(Glycerophospholipid metabolism);00564(Glycerophospholipid metabolism)	K00006	EC:1.1.1.8	glycerol-3-phosphate dehydrogenase 1 (soluble) [Source:MGI Symbol;Acc:MGI:95679]	protein_coding;retained_intron	R_MMU_556833(Metabolism_of_lipids);R_MMU_1430728(Metabolism);R_MMU_1483257(Phospholipid_metabolism);R_MMU_1483166(Synthesis_of_PA);R_MMU_1483206(Glycerophospholipid_biosynthesis)	92.2552	93.1703	97.1981	10.3329	10.1247	9.77166	9.34935	3.22487	0	0	up	yes
ENSMUSG00000048707	Tprn	97031	ENSMUST00000114336;ENSMUST00000155738;ENSMUST00000141509	GO:0003674(molecular_function);GO:0005515(protein binding);GO:0007605(sensory perception of sound);GO:0019902(phosphatase binding);GO:0032420(stereocilium);GO:0042995(cell projection);GO:0060088(auditory receptor cell stereocilium organization);GO:0120044(stereocilium base);GO:0120044(stereocilium base)	NA	NA	NA	taperin [Source:MGI Symbol;Acc:MGI:2139535]	protein_coding;processed_transcript	NA	8.17736	8.07252	8.93835	86.5333	83.3905	87.6332	0.0977967	-3.35407	0	0	down	yes
ENSMUSG00000056598	Drc3	74665	ENSMUST00000108723;ENSMUST00000128905;ENSMUST00000108722;ENSMUST00000070805;ENSMUST00000094140	GO:0005515(protein binding);GO:0005737(cytoplasm);GO:0005856(cytoskeleton);GO:0005929(cilium);GO:0005930(axoneme);GO:0008150(biological_process);GO:0031514(motile cilium);GO:0042995(cell projection);GO:0042995(cell projection)	NA	NA	NA	dynein regulatory complex subunit 3 [Source:MGI Symbol;Acc:MGI:1921915]	protein_coding;processed_transcript	NA	1.86386	1.72076	1.65875	12.5861	12.186	12.6002	0.140301	-2.8334	0	0	down	yes
ENSMUSG00000002489	Tiam1	21844	ENSMUST00000163370;ENSMUST00000134021;ENSMUST00000164263;ENSMUST00000114124;ENSMUST00000002588;ENSMUST00000089084;ENSMUST00000130951;ENSMUST00000136760;ENSMUST00000139544;ENSMUST00000155915;ENSMUST00000124433;ENSMUST00000178095	GO:0003300(cardiac muscle hypertrophy);GO:0005085(guanyl-nucleotide exchange factor activity);GO:0005515(protein binding);GO:0005634(nucleus);GO:0005737(cytoplasm);GO:0005829(cytosol);GO:0005874(microtubule);GO:0005886(plasma membrane);GO:0005911(cell-cell junction);GO:0006915(apoptotic process);GO:0007160(cell-matrix adhesion);GO:0007165(signal transduction);GO:0007264(small GTPase mediated sign…	04014(Ras signaling pathway);04015(Rap1 signaling pathway);04024(cAMP signaling pathway);04062(Chemokine signaling pathway);04530(Tight junction);04810(Regulation of actin cytoskeleton);05205(Proteoglycans in cancer);05205(Proteoglycans in cancer)	NA	NA	T cell lymphoma invasion and metastasis 1 [Source:MGI Symbol;Acc:MGI:103306]	protein_coding;retained_intron;processed_transcript	NA	23.5341	25.5482	27.2434	4.01455	3.94686	3.88474	6.44308	2.68775	0	0	up	yes
ENSMUSG00000070979	Actl7a	11470	ENSMUST00000095079	GO:0001673(male germ cell nucleus);GO:0005634(nucleus);GO:0005737(cytoplasm);GO:0005794(Golgi apparatus);GO:0005856(cytoskeleton);GO:0005869(dynactin complex);GO:0015629(actin cytoskeleton);GO:0031514(motile cilium);GO:0032991(protein-containing complex)	NA	NA	NA	actin-like 7a [Source:MGI Symbol;Acc:MGI:1343051]	protein_coding	NA	20.0444	17.8943	19.5814	192.81	185.485	191.674	0.100918	-3.30875	0	0	down	yes
ENSMUSG00000020029	Nudt4	71207	ENSMUST00000020217	GO:0000298(endopolyphosphatase activity);GO:0003723(RNA binding);GO:0005634(nucleus);GO:0005737(cytoplasm);GO:0005829(cytosol);GO:0008486(diphosphoinositol-polyphosphate diphosphatase activity);GO:0016787(hydrolase activity);GO:0030515(snoRNA binding);GO:0034431(bis(5'-adenosyl)-hexaphosphatase activity);GO:0034432(bis(5'-adenosyl)-pentaphosphatase activity);GO:0046872(metal ion binding);GO:00528…	NA	K07766	EC:3.6.1.52	nudix (nucleoside diphosphate linked moiety X)-type motif 4 [Source:MGI Symbol;Acc:MGI:1918457]	protein_coding	R_MMU_1483249(Inositol_phosphate_metabolism);R_MMU_1855167(Synthesis_of_pyrophosphates_in_the_cytosol);R_MMU_1430728(Metabolism)	64.2567	62.9827	67.502	213.339	221.569	221.35	0.296745	-1.7527	0	0	down	yes
ENSMUSG00000040848	Sft2d2	108735	ENSMUST00000043338;ENSMUST00000192185;ENSMUST00000192565	GO:0003674(molecular_function);GO:0015031(protein transport);GO:0016020(membrane);GO:0016021(integral component of membrane);GO:0016192(vesicle-mediated transport);GO:0016192(vesicle-mediated transport)	NA	NA	NA	SFT2 domain containing 2 [Source:MGI Symbol;Acc:MGI:1917362]	protein_coding;nonsense_mediated_decay	NA	21.2014	21.1232	24.1322	2.8322	3.06858	2.82053	7.62006	2.9298	0	0	up	yes
ENSMUSG00000028059	Arhgef2	16800	ENSMUST00000175903;ENSMUST00000176226;ENSMUST00000177091;ENSMUST00000177023;ENSMUST00000175779;ENSMUST00000176528;ENSMUST00000176401;ENSMUST00000176539;ENSMUST00000175749;ENSMUST00000177418;ENSMUST00000176316;ENSMUST00000176079;ENSMUST00000177099;ENSMUST00000176500;ENSMUST00000176879;ENSMUST00000029694;ENSMUST00000176301;ENSMUST00000175745;ENSMUST00000177120;ENSMUST00000175911;ENSMUST00000176307;…	GO:0000132(establishment of mitotic spindle orientation);GO:0000902(cell morphogenesis);GO:0002102(podosome);GO:0002376(immune system process);GO:0005085(guanyl-nucleotide exchange factor activity);GO:0005089(Rho guanyl-nucleotide exchange factor activity);GO:0005515(protein binding);GO:0005737(cytoplasm);GO:0005794(Golgi apparatus);GO:0005819(spindle);GO:0005856(cytoskeleton);GO:0005874(microtub…	04530(Tight junction);05418(Fluid shear stress and atherosclerosis);05418(Fluid shear stress and atherosclerosis)	K12791	NA	rho/rac guanine nucleotide exchange factor (GEF) 2 [Source:MGI Symbol;Acc:MGI:103264]	protein_coding;processed_transcript;retained_intron	R_MMU_204998(Cell_death_signalling_via_NRAGE,_NRIF_and_NADE);R_MMU_73887(Death_Receptor_Signalling);R_MMU_8980692(RHOA_GTPase_cycle);R_MMU_9012999(RHO_GTPase_cycle);R_MMU_193704(p75_NTR_receptor_mediated_signalling);R_MMU_9013026(RHOB_GTPase_cycle);R_MMU_9716542(Signaling_by_Rho_GTPases,_Miro_GTPases_and_RHOBTB3);R_MMU_193648(NRAGE_signals_death_through_JNK);R_MMU_416482(G_alpha_(12/13)_signallin…	3.89901	4.35763	4.45831	32.3638	31.4487	31.6489	0.133195	-2.90839	0	0	down	yes
ENSMUSG00000067028	Cntnap5b	241175	ENSMUST00000086738;ENSMUST00000185484;ENSMUST00000188735	GO:0007155(cell adhesion);GO:0016020(membrane);GO:0016021(integral component of membrane);GO:0016021(integral component of membrane)	NA	NA	NA	contactin associated protein-like 5B [Source:MGI Symbol;Acc:MGI:3664583]	protein_coding;processed_transcript	NA	0.872819	0.656788	0.797091	12.1735	11.6709	12.2673	0.0644305	-3.95611	0	0	down	yes
ENSMUSG00000050623	Catsperz	67077	ENSMUST00000057716;ENSMUST00000237709;ENSMUST00000236318;ENSMUST00000237563;ENSMUST00000235924;ENSMUST00000237380;ENSMUST00000237586;ENSMUST00000236981;ENSMUST00000237743	GO:0003674(molecular_function);GO:0005515(protein binding);GO:0005737(cytoplasm);GO:0005886(plasma membrane);GO:0005929(cilium);GO:0007140(male meiotic nuclear division);GO:0007283(spermatogenesis);GO:0016020(membrane);GO:0030154(cell differentiation);GO:0030317(flagellated sperm motility);GO:0031514(motile cilium);GO:0036128(CatSper complex);GO:0042995(cell projection);GO:0048240(sperm capacitat…	NA	NA	NA	cation channel sperm associated auxiliary subunit zeta [Source:MGI Symbol;Acc:MGI:1914327]	protein_coding;retained_intron;processed_transcript	NA	11.2836	8.7385	9.13629	167.165	151.999	157.415	0.0611829	-4.03073	0	0	down	yes
ENSMUSG00000003316	Glg1	20340	ENSMUST00000169020;ENSMUST00000168741	GO:0000139(Golgi membrane);GO:0005737(cytoplasm);GO:0005794(Golgi apparatus);GO:0005797(Golgi medial cisterna);GO:0005856(cytoskeleton);GO:0005886(plasma membrane);GO:0010955(negative regulation of protein processing);GO:0016020(membrane);GO:0016021(integral component of membrane);GO:0017134(fibroblast growth factor binding);GO:0030054(cell junction);GO:0030246(carbohydrate binding);GO:0030512(ne…	04514(Cell adhesion molecules (CAMs));04514(Cell adhesion molecules (CAMs))	K06816	NA	golgi apparatus protein 1 [Source:MGI Symbol;Acc:MGI:104967]	protein_coding	R_MMU_109582(Hemostasis);R_MMU_202733(Cell_surface_interactions_at_the_vascular_wall)	23.6534	24.0952	26.2236	5.20961	4.96828	4.96113	4.88619	2.28871	0	0	up	yes
ENSMUSG00000092074	Dynlt1a	100310872	ENSMUST00000169415;ENSMUST00000232591	GO:0000132(establishment of mitotic spindle orientation);GO:0001917(photoreceptor inner segment);GO:0003774(motor activity);GO:0005515(protein binding);GO:0005737(cytoplasm);GO:0005794(Golgi apparatus);GO:0005819(spindle);GO:0005856(cytoskeleton);GO:0005868(cytoplasmic dynein complex);GO:0005874(microtubule);GO:0005881(cytoplasmic microtubule);GO:0007049(cell cycle);GO:0007399(nervous system deve…	NA	K10420	NA	dynein light chain Tctex-type 1A [Source:MGI Symbol;Acc:MGI:3807506]	protein_coding;retained_intron	R_MMU_168256(Immune_System);R_MMU_6798695(Neutrophil_degranulation);R_MMU_168249(Innate_Immune_System)	5.23563	5.09458	5.60079	27.8024	24.5442	25.903	0.203592	-2.29625	0	0	down	yes
ENSMUSG00000020422	Tns3	319939	ENSMUST00000020695;ENSMUST00000129074;ENSMUST00000239091;ENSMUST00000239111;ENSMUST00000131941;ENSMUST00000134823	GO:0003674(molecular_function);GO:0005515(protein binding);GO:0005829(cytosol);GO:0005925(focal adhesion);GO:0008284(positive regulation of cell population proliferation);GO:0016477(cell migration);GO:0030054(cell junction);GO:0035556(intracellular signal transduction);GO:0048286(lung alveolus development);GO:0048286(lung alveolus development)	NA	K18080	NA	tensin 3 [Source:MGI Symbol;Acc:MGI:2443012]	protein_coding;processed_transcript	R_MMU_8875878(MET_promotes_cell_motility);R_MMU_8875513(MET_interacts_with_TNS_proteins);R_MMU_9006934(Signaling_by_Receptor_Tyrosine_Kinases);R_MMU_6806834(Signaling_by_MET);R_MMU_162582(Signal_Transduction)	15.896	16.4742	17.3684	1.34197	1.23894	1.19628	13.1682	3.71898	0	0	up	yes
ENSMUSG00000036880	Acaa2	52538	ENSMUST00000041053	GO:0003824(catalytic activity);GO:0003985(acetyl-CoA C-acetyltransferase activity);GO:0003986(acetyl-CoA hydrolase activity);GO:0003988(acetyl-CoA C-acyltransferase activity);GO:0005739(mitochondrion);GO:0005743(mitochondrial inner membrane);GO:0005759(mitochondrial matrix);GO:0006084(acetyl-CoA metabolic process);GO:0006629(lipid metabolic process);GO:0006631(fatty acid metabolic process);GO:000…	00062(Fatty acid elongation);00071(Fatty acid degradation);00280(Valine, leucine and isoleucine degradation)	K07508	EC:2.3.1.16	acetyl-Coenzyme A acyltransferase 2 (mitochondrial 3-oxoacyl-Coenzyme A thiolase) [Source:MGI Symbol;Acc:MGI:1098623]	protein_coding	R_MMU_556833(Metabolism_of_lipids);R_MMU_1430728(Metabolism);R_MMU_8978868(Fatty_acid_metabolism);R_MMU_77289(Mitochondrial_Fatty_Acid_Beta_Oxidation)	67.8251	67.4886	74.3568	9.6455	9.98677	9.67175	7.15501	2.83895	0	0	up	yes
ENSMUSG00000117975	Itprip	414801	ENSMUST00000095998;ENSMUST00000237029	GO:0004860(protein kinase inhibitor activity);GO:0005515(protein binding);GO:0005634(nucleus);GO:0005640(nuclear outer membrane);GO:0005886(plasma membrane);GO:0006469(negative regulation of protein kinase activity);GO:0016020(membrane);GO:0016021(integral component of membrane);GO:1902042(negative regulation of extrinsic apoptotic signaling pathway via death domain receptors);GO:1902042(negative…	NA	NA	NA	inositol 1,4,5-triphosphate receptor interacting protein [Source:MGI Symbol;Acc:MGI:3042776]	protein_coding	NA	1.79167	2.06797	1.96094	17.4303	16.3237	16.2271	0.116456	-3.10215	0	0	down	yes
ENSMUSG00000022231	Sema5a	20356	ENSMUST00000067458;ENSMUST00000227429;ENSMUST00000228555;ENSMUST00000228103;ENSMUST00000226876;ENSMUST00000228015;ENSMUST00000228442;ENSMUST00000227802;ENSMUST00000227976	GO:0005515(protein binding);GO:0016020(membrane);GO:0016021(integral component of membrane);GO:0030154(cell differentiation);GO:0030215(semaphorin receptor binding);GO:0030215(semaphorin receptor binding)	04360(Axon guidance);04360(Axon guidance)	K06841	NA	sema domain, seven thrombospondin repeats (type 1 and type 1-like), transmembrane domain (TM) and short cytoplasmic domain, (semaphorin) 5A [Source:MGI Symbol;Acc:MGI:107556]	protein_coding;processed_transcript;retained_intron	R_MMU_5173105(O_linked_glycosylation);R_MMU_416700(Other_semaphorin_interactions);R_MMU_597592(Post_translational_protein_modification);R_MMU_392499(Metabolism_of_proteins);R_MMU_5173214(O_glycosylation_of_TSR_domain_containing_proteins);R_MMU_422475(Axon_guidance);R_MMU_373755(Semaphorin_interactions);R_MMU_9675108(Nervous_system_development);R_MMU_1266738(Developmental_Biology)	5.33158	5.35967	5.91669	0.458136	0.450224	0.478741	11.9731	3.58173	0	0	up	yes
ENSMUSG00000043535	Setx	269254	ENSMUST00000061578;ENSMUST00000145422;ENSMUST00000129544;ENSMUST00000154910;ENSMUST00000135992	GO:0000165(MAPK cascade);GO:0000166(nucleotide binding);GO:0000228(nuclear chromosome);GO:0000781(chromosome, telomeric region);GO:0001147(transcription termination site sequence-specific DNA binding);GO:0003723(RNA binding);GO:0004386(helicase activity);GO:0005515(protein binding);GO:0005524(ATP binding);GO:0005634(nucleus);GO:0005654(nucleoplasm);GO:0005694(chromosome);GO:0005730(nucleolus);GO:…	NA	K10706	EC:3.6.4.-	senataxin [Source:MGI Symbol;Acc:MGI:2443480]	protein_coding;retained_intron;processed_transcript	NA	30.4351	29.7316	32.9148	87.2619	87.7496	86.6518	0.35573	-1.49115	0	0	down	yes
ENSMUSG00000041476	Smpx	66106	ENSMUST00000112521;ENSMUST00000038007;ENSMUST00000126418;ENSMUST00000190091;ENSMUST00000132805;ENSMUST00000112520;ENSMUST00000147283;ENSMUST00000136141	GO:0005634(nucleus);GO:0005737(cytoplasm);GO:0005927(muscle tendon junction);GO:0031430(M band);GO:0043034(costamere);GO:0043292(contractile fiber);GO:0043292(contractile fiber)	NA	NA	NA	small muscle protein, X-linked [Source:MGI Symbol;Acc:MGI:1913356]	protein_coding;nonsense_mediated_decay;retained_intron	NA	45.9635	45.0375	46.6456	7.00196	6.2815	6.73729	6.8752	2.7814	0	0	up	yes
ENSMUSG00000021998	Lcp1	18826	ENSMUST00000145303;ENSMUST00000124499;ENSMUST00000124608;ENSMUST00000149883;ENSMUST00000125833;ENSMUST00000143539;ENSMUST00000130510;ENSMUST00000148609;ENSMUST00000134114	GO:0001725(stress fiber);GO:0001726(ruffle);GO:0001891(phagocytic cup);GO:0002102(podosome);GO:0002286(T cell activation involved in immune response);GO:0003779(actin binding);GO:0005178(integrin binding);GO:0005509(calcium ion binding);GO:0005515(protein binding);GO:0005737(cytoplasm);GO:0005829(cytosol);GO:0005856(cytoskeleton);GO:0005884(actin filament);GO:0005886(plasma membrane);GO:0005925(f…	NA	K17276	NA	lymphocyte cytosolic protein 1 [Source:MGI Symbol;Acc:MGI:104808]	protein_coding;processed_transcript;retained_intron	NA	8.13465	8.84786	9.71939	0.404761	0.421507	0.429008	21.2717	4.41087	0	0	up	yes
ENSMUSG00000035493	Tgfbi	21810	ENSMUST00000045173;ENSMUST00000226024;ENSMUST00000225600;ENSMUST00000223661	GO:0001525(angiogenesis);GO:0002062(chondrocyte differentiation);GO:0005178(integrin binding);GO:0005201(extracellular matrix structural constituent);GO:0005515(protein binding);GO:0005518(collagen binding);GO:0005576(extracellular region);GO:0005604(basement membrane);GO:0005615(extracellular space);GO:0005802(trans-Golgi network);GO:0007155(cell adhesion);GO:0008283(cell population proliferatio…	NA	NA	NA	transforming growth factor, beta induced [Source:MGI Symbol;Acc:MGI:99959]	protein_coding;retained_intron;nonsense_mediated_decay	NA	40.6873	41.5964	44.2169	4.14977	4.33956	4.01388	10.1174	3.33877	0	0	up	yes
ENSMUSG00000079235	Ccdc13	100502861	ENSMUST00000135986;ENSMUST00000126851;ENSMUST00000142783;ENSMUST00000155511;ENSMUST00000140929	GO:0003674(molecular_function);GO:0005654(nucleoplasm);GO:0005737(cytoplasm);GO:0005813(centrosome);GO:0005815(microtubule organizing center);GO:0005829(cytosol);GO:0005856(cytoskeleton);GO:0006974(cellular response to DNA damage stimulus);GO:0030030(cell projection organization);GO:0031122(cytoplasmic microtubule organization);GO:0034451(centriolar satellite);GO:0042995(cell projection);GO:19055…	NA	NA	NA	coiled-coil domain containing 13 [Source:MGI Symbol;Acc:MGI:1920144]	protein_coding;retained_intron;nonsense_mediated_decay	NA	2.45664	2.20192	2.06023	35.085	32.8581	33.0978	0.0664957	-3.9106	0	0	down	yes
ENSMUSG00000015932	Dstn	56431	ENSMUST00000103172	GO:0003779(actin binding);GO:0005737(cytoplasm);GO:0015629(actin cytoskeleton);GO:0030042(actin filament depolymerization);GO:0030043(actin filament fragmentation);GO:0030836(positive regulation of actin filament depolymerization);GO:0030864(cortical actin cytoskeleton);GO:0048870(cell motility);GO:0051014(actin filament severing);GO:0051015(actin filament binding)	NA	K10363	NA	destrin [Source:MGI Symbol;Acc:MGI:1929270]	protein_coding	NA	125.64	128.924	139.435	15.1197	15.2375	15.1572	8.65658	3.1138	0	0	up	yes
ENSMUSG00000035152	Ap2b1	71770	ENSMUST00000018875;ENSMUST00000065692;ENSMUST00000176430;ENSMUST00000132178;ENSMUST00000176944;ENSMUST00000142680	GO:0001822(kidney development);GO:0003279(cardiac septum development);GO:0003281(ventricular septum development);GO:0005515(protein binding);GO:0005886(plasma membrane);GO:0005905(clathrin-coated pit);GO:0006886(intracellular protein transport);GO:0006897(endocytosis);GO:0007507(heart development);GO:0015031(protein transport);GO:0016020(membrane);GO:0016192(vesicle-mediated transport);GO:0030117…	04144(Endocytosis);04721(Synaptic vesicle cycle);04961(Endocrine and other factor-regulated calcium reabsorption);05016(Huntington disease);05016(Huntington disease)	K11825	NA	adaptor-related protein complex 2, beta 1 subunit [Source:MGI Symbol;Acc:MGI:1919020]	protein_coding;retained_intron	R_MMU_177504(Retrograde_neurotrophin_signalling);R_MMU_112315(Transmission_across_Chemical_Synapses);R_MMU_5653656(Vesicle_mediated_transport);R_MMU_399721(Glutamate_binding,_activation_of_AMPA_receptors_and_synaptic_plasticity);R_MMU_373760(L1CAM_interactions);R_MMU_416993(Trafficking_of_GluR2_containing_AMPA_receptors);R_MMU_5099900(WNT5A_dependent_internalization_of_FZD4);R_MMU_166520(Signalin…	18.5842	18.2245	20.5745	71.3054	72.3889	73.111	0.264676	-1.9177	0	0	down	yes
ENSMUSG00000058183	Mmel1	27390	ENSMUST00000163732;ENSMUST00000129623;ENSMUST00000080559;ENSMUST00000079269;ENSMUST00000131758	GO:0004175(endopeptidase activity);GO:0004222(metalloendopeptidase activity);GO:0005615(extracellular space);GO:0006508(proteolysis);GO:0008233(peptidase activity);GO:0008237(metallopeptidase activity);GO:0016020(membrane);GO:0016021(integral component of membrane);GO:0016787(hydrolase activity);GO:0046872(metal ion binding);GO:0046872(metal ion binding)	NA	K08635	EC:3.4.24.11	membrane metallo-endopeptidase-like 1 [Source:MGI Symbol;Acc:MGI:1351603]	protein_coding;retained_intron	NA	3.54755	3.23584	3.59023	45.2129	43.1719	44.6297	0.0779886	-3.68059	0	0	down	yes
ENSMUSG00000052469	Tcp10c	100041352	ENSMUST00000097403;ENSMUST00000233884;ENSMUST00000233944	GO:0003714(transcription corepressor activity);GO:0005634(nucleus);GO:0005814(centriole);GO:1903507(negative regulation of nucleic acid-templated transcription);GO:1903507(negative regulation of nucleic acid-templated transcription)	NA	NA	NA	t-complex protein 10c [Source:MGI Symbol;Acc:MGI:98543]	protein_coding;nonsense_mediated_decay	NA	14.2588	13.7802	14.003	177.254	176.459	173.47	0.0797486	-3.6484	0	0	down	yes
ENSMUSG00000079652	Fam71f2	245884	ENSMUST00000115286;ENSMUST00000167608;ENSMUST00000167131	GO:0003674(molecular_function);GO:0008150(biological_process);GO:0008150(biological_process)	NA	NA	NA	family with sequence similarity 71, member F2 [Source:MGI Symbol;Acc:MGI:2141439]	protein_coding;nonsense_mediated_decay	NA	64.359	68.8317	72.1927	265.335	276.586	289.613	0.246993	-2.01746	0	0	down	yes
ENSMUSG00000052727	Map1b	17755	ENSMUST00000064762;ENSMUST00000223725;ENSMUST00000224702;ENSMUST00000223693;ENSMUST00000223820;ENSMUST00000224605	GO:0000226(microtubule cytoskeleton organization);GO:0001578(microtubule bundle formation);GO:0001750(photoreceptor outer segment);GO:0003779(actin binding);GO:0005515(protein binding);GO:0005519(cytoskeletal regulatory protein binding);GO:0005543(phospholipid binding);GO:0005737(cytoplasm);GO:0005829(cytosol);GO:0005856(cytoskeleton);GO:0005874(microtubule);GO:0005875(microtubule associated comp…	NA	K10429	NA	microtubule-associated protein 1B [Source:MGI Symbol;Acc:MGI:1306778]	protein_coding;processed_transcript;retained_intron	NA	23.3966	24.2029	26.3742	2.68537	3.00999	2.92458	8.5817	3.10126	0	0	up	yes
ENSMUSG00000087223	4930442L01Rik	67583	ENSMUST00000145865	NA	NA	NA	NA	RIKEN cDNA 4930442L01 gene [Source:MGI Symbol;Acc:MGI:1914833]	antisense	NA	2.70579	1.90923	2.09728	35.399	37.6869	37.5209	0.0606861	-4.04249	0	0	down	yes
ENSMUSG00000018593	Sparc	20692	ENSMUST00000108858;ENSMUST00000130642;ENSMUST00000123775;ENSMUST00000018737;ENSMUST00000125787;ENSMUST00000213866;ENSMUST00000216313	GO:0001503(ossification);GO:0001937(negative regulation of endothelial cell proliferation);GO:0005201(extracellular matrix structural constituent);GO:0005509(calcium ion binding);GO:0005515(protein binding);GO:0005518(collagen binding);GO:0005576(extracellular region);GO:0005604(basement membrane);GO:0005615(extracellular space);GO:0005634(nucleus);GO:0005737(cytoplasm);GO:0007507(heart developme…	NA	NA	NA	secreted acidic cysteine rich glycoprotein [Source:MGI Symbol;Acc:MGI:98373]	protein_coding;retained_intron	R_MMU_5653656(Vesicle_mediated_transport);R_MMU_3000497(Scavenging_by_Class_H_Receptors);R_MMU_109582(Hemostasis);R_MMU_1474244(Extracellular_matrix_organization);R_MMU_76002(Platelet_activation,_signaling_and_aggregation);R_MMU_2173782(Binding_and_Uptake_of_Ligands_by_Scavenger_Receptors);R_MMU_114608(Platelet_degranulation);R_MMU_76005(Response_to_elevated_platelet_cytosolic_Ca2+);R_MMU_3000178…	427.113	445.26	476.915	68.2193	68.9115	69.1301	6.54166	2.70966	0	0	up	yes
ENSMUSG00000029309	Sparcl1	13602	ENSMUST00000031249;ENSMUST00000199947	GO:0005509(calcium ion binding);GO:0005515(protein binding);GO:0005518(collagen binding);GO:0005576(extracellular region);GO:0005615(extracellular space);GO:0007165(signal transduction);GO:0045202(synapse);GO:0046872(metal ion binding);GO:0048856(anatomical structure development);GO:0050807(regulation of synapse organization);GO:0050840(extracellular matrix binding);GO:0062023(collagen-containing…	NA	NA	NA	SPARC-like 1 [Source:MGI Symbol;Acc:MGI:108110]	protein_coding	R_MMU_8957275(Post_translational_protein_phosphorylation);R_MMU_597592(Post_translational_protein_modification);R_MMU_392499(Metabolism_of_proteins);R_MMU_381426(Regulation_of_Insulin_like_Growth_Factor_(IGF)_transport_and_uptake_by_Insulin_like_Growth_Factor_Binding_Proteins_(IGFBPs))	74.2928	79.3037	85.9048	11.9495	10.3791	11.4383	7.09279	2.82635	0	0	up	yes
ENSMUSG00000032437	Stt3b	68292	ENSMUST00000035010	GO:0004576(oligosaccharyl transferase activity);GO:0004579(dolichyl-diphosphooligosaccharide-protein glycotransferase activity);GO:0005783(endoplasmic reticulum);GO:0006486(protein glycosylation);GO:0006487(protein N-linked glycosylation);GO:0006516(glycoprotein catabolic process);GO:0006986(response to unfolded protein);GO:0008250(oligosaccharyltransferase complex);GO:0016020(membrane);GO:001602…	00510(N-Glycan biosynthesis);04141(Protein processing in endoplasmic reticulum)	K07151	EC:2.4.99.18	STT3, subunit of the oligosaccharyltransferase complex, homolog B (S. cerevisiae) [Source:MGI Symbol;Acc:MGI:1915542]	protein_coding	NA	38.7635	38.3891	40.704	127.136	125.426	126.386	0.31101	-1.68497	0	0	down	yes
ENSMUSG00000020164	Kcnmb4os1	67342	ENSMUST00000134586	NA	NA	NA	NA	potassium large conductance calcium-activated channel, subfamily M, beta member 4, opposite strand 1 [Source:MGI Symbol;Acc:MGI:1914592]	antisense	NA	4.41637	5.23907	4.13193	70.6087	70.8303	69	0.0655172	-3.93198	0	0	down	yes
ENSMUSG00000011154	Cfap161	75556	ENSMUST00000011298;ENSMUST00000208785;ENSMUST00000119134;ENSMUST00000149671	GO:0003674(molecular_function);GO:0005575(cellular_component);GO:0008150(biological_process);GO:0016020(membrane);GO:0016020(membrane)	NA	NA	NA	cilia and flagella associated protein 161 [Source:MGI Symbol;Acc:MGI:1922806]	protein_coding;processed_transcript	NA	2.28637	1.85714	2.11872	24.5901	23.8497	24.1237	0.0863	-3.5345	0	0	down	yes
ENSMUSG00000032921	Odf4	252868	ENSMUST00000130271;ENSMUST00000038932;ENSMUST00000125134;ENSMUST00000156828	GO:0001520(outer dense fiber);GO:0003674(molecular_function);GO:0005886(plasma membrane);GO:0007275(multicellular organism development);GO:0007283(spermatogenesis);GO:0008150(biological_process);GO:0016020(membrane);GO:0016021(integral component of membrane);GO:0030154(cell differentiation);GO:0031514(motile cilium);GO:0031514(motile cilium)	NA	NA	NA	outer dense fiber of sperm tails 4 [Source:MGI Symbol;Acc:MGI:2182079]	nonsense_mediated_decay;protein_coding	NA	11.738	12.5487	13.1172	147.691	144.902	140.894	0.0862861	-3.53473	0	0	down	yes
ENSMUSG00000021477	Ctsl	13039	ENSMUST00000021933;ENSMUST00000222462;ENSMUST00000220617;ENSMUST00000222971;ENSMUST00000223494;ENSMUST00000222517;ENSMUST00000220737	GO:0004175(endopeptidase activity);GO:0004177(aminopeptidase activity);GO:0004197(cysteine-type endopeptidase activity);GO:0005515(protein binding);GO:0005615(extracellular space);GO:0005634(nucleus);GO:0005730(nucleolus);GO:0005737(cytoplasm);GO:0005764(lysosome);GO:0005773(vacuole);GO:0005886(plasma membrane);GO:0005902(microvillus);GO:0006508(proteolysis);GO:0006590(thyroid hormone generation)…	04140(Autophagy - animal);04142(Lysosome);04145(Phagosome);04210(Apoptosis);04612(Antigen processing and presentation);05205(Proteoglycans in cancer);05323(Rheumatoid arthritis);05418(Fluid shear stress and atherosclerosis);05418(Fluid shear stress and atherosclerosis)	K01365	EC:3.4.22.15	cathepsin L [Source:MGI Symbol;Acc:MGI:88564]	protein_coding;retained_intron;nonsense_mediated_decay	R_MMU_1442490(Collagen_degradation);R_MMU_2022090(Assembly_of_collagen_fibrils_and_other_multimeric_structures);R_MMU_73857(RNA_Polymerase_II_Transcription);R_MMU_168898(Toll_like_Receptor_Cascades);R_MMU_212436(Generic_Transcription_Pathway);R_MMU_8939242(RUNX1_regulates_transcription_of_genes_involved_in_differentiation_of_keratinocytes);R_MMU_1474244(Extracellular_matrix_organization);R_MMU_14…	579.367	579.026	593.968	34.8007	32.8904	32.0529	17.5686	4.13493	0	0	up	yes
ENSMUSG00000078632	Lrrc37a	237954	ENSMUST00000153273	GO:0003674(molecular_function);GO:0005515(protein binding);GO:0005575(cellular_component);GO:0008150(biological_process);GO:0016020(membrane);GO:0016021(integral component of membrane)	NA	NA	NA	leucine rich repeat containing 37A [Source:MGI Symbol;Acc:MGI:2685097]	protein_coding	NA	0.823812	0.744759	0.657556	17.8678	19.8888	20.587	0.0381555	-4.71197	0	0	down	yes
ENSMUSG00000020270	Smim23	69351	ENSMUST00000020508	GO:0003674(molecular_function);GO:0005575(cellular_component);GO:0008150(biological_process);GO:0016020(membrane);GO:0016021(integral component of membrane)	NA	NA	NA	small integral membrane protein 23 [Source:MGI Symbol;Acc:MGI:1916601]	protein_coding	NA	6.97826	5.65222	5.45874	72.6717	67.4812	69.1524	0.086425	-3.53241	0	0	down	yes
ENSMUSG00000020690	Efcab3	70894	ENSMUST00000021029;ENSMUST00000154543	GO:0003674(molecular_function);GO:0005509(calcium ion binding);GO:0005575(cellular_component);GO:0008150(biological_process);GO:0046872(metal ion binding);GO:0046872(metal ion binding)	NA	NA	NA	EF-hand calcium binding domain 3 [Source:MGI Symbol;Acc:MGI:1918144]	protein_coding;processed_transcript	NA	0.788423	0.665642	0.867593	20.4751	19.4307	18.1189	0.0400115	-4.64344	0	0	down	yes
ENSMUSG00000022272	Myo10	17909	ENSMUST00000110457;ENSMUST00000125667;ENSMUST00000145587;ENSMUST00000151360;ENSMUST00000137601;ENSMUST00000127486;ENSMUST00000022882;ENSMUST00000135981;ENSMUST00000130517;ENSMUST00000131834;ENSMUST00000126076	GO:0000166(nucleotide binding);GO:0001726(ruffle);GO:0003774(motor activity);GO:0003779(actin binding);GO:0005515(protein binding);GO:0005516(calmodulin binding);GO:0005524(ATP binding);GO:0005547(phosphatidylinositol-3,4,5-trisphosphate binding);GO:0005730(nucleolus);GO:0005737(cytoplasm);GO:0005829(cytosol);GO:0005856(cytoskeleton);GO:0005886(plasma membrane);GO:0005938(cell cortex);GO:0007165(…	04666(Fc gamma R-mediated phagocytosis);04666(Fc gamma R-mediated phagocytosis)	K12559	NA	myosin X [Source:MGI Symbol;Acc:MGI:107716]	protein_coding;retained_intron;processed_transcript	R_MMU_2029480(Fcgamma_receptor_(FCGR)_dependent_phagocytosis);R_MMU_2029482(Regulation_of_actin_dynamics_for_phagocytic_cup_formation);R_MMU_168256(Immune_System);R_MMU_168249(Innate_Immune_System)	22.8164	23.5297	24.9272	4.1056	4.13199	4.03277	5.80857	2.53818	0	0	up	yes
ENSMUSG00000008307	1700109H08Rik	77036	ENSMUST00000198134;ENSMUST00000008451;ENSMUST00000147801;ENSMUST00000156973;ENSMUST00000125740	GO:0003674(molecular_function);GO:0005509(calcium ion binding);GO:0005575(cellular_component);GO:0008150(biological_process);GO:0008150(biological_process)	NA	NA	NA	RIKEN cDNA 1700109H08 gene [Source:MGI Symbol;Acc:MGI:1924286]	retained_intron;protein_coding;nonsense_mediated_decay	NA	1.22569	1.01726	0.948361	13.5946	13.7612	13.4026	0.0782983	-3.67488	0	0	down	yes
ENSMUSG00000034403	Pja1	18744	ENSMUST00000113790;ENSMUST00000167246;ENSMUST00000036354;ENSMUST00000113797;ENSMUST00000113792	GO:0005515(protein binding);GO:0005737(cytoplasm);GO:0016567(protein ubiquitination);GO:0016740(transferase activity);GO:0030163(protein catabolic process);GO:0046872(metal ion binding);GO:0061630(ubiquitin protein ligase activity);GO:0061630(ubiquitin protein ligase activity)	NA	K10633	EC:2.3.2.27	praja ring finger ubiquitin ligase 1 [Source:MGI Symbol;Acc:MGI:1101765]	protein_coding	R_MMU_168256(Immune_System);R_MMU_983168(Antigen_processing:_Ubiquitination_&_Proteasome_degradation);R_MMU_1280218(Adaptive_Immune_System);R_MMU_983169(Class_I_MHC_mediated_antigen_processing_&_presentation)	118.469	121.69	131.426	22.1339	19.6994	20.3409	5.97652	2.57931	0	0	up	yes
ENSMUSG00000075272	Ttc30a2	620631	ENSMUST00000099995	GO:0005515(protein binding);GO:0005879(axonemal microtubule);GO:0005929(cilium);GO:0030030(cell projection organization);GO:0030992(intraciliary transport particle B);GO:0036064(ciliary basal body);GO:0042073(intraciliary transport);GO:0042995(cell projection);GO:0120170(intraciliary transport particle B binding)	NA	K19683	NA	tetratricopeptide repeat domain 30A2 [Source:MGI Symbol;Acc:MGI:3700200]	protein_coding	NA	4.47804	5.13347	5.29434	50.105	50.222	50.6656	0.098719	-3.34053	0	0	down	yes
ENSMUSG00000025934	Gsta3	14859	ENSMUST00000027067;ENSMUST00000124990;ENSMUST00000190711;ENSMUST00000121676	GO:0001657(ureteric bud development);GO:0004364(glutathione transferase activity);GO:0005515(protein binding);GO:0005737(cytoplasm);GO:0005829(cytosol);GO:0006749(glutathione metabolic process);GO:0006805(xenobiotic metabolic process);GO:0016740(transferase activity);GO:0046223(aflatoxin catabolic process);GO:0046223(aflatoxin catabolic process)	00480(Glutathione metabolism);00980(Metabolism of xenobiotics by cytochrome P450);00982(Drug metabolism - cytochrome P450);00983(Drug metabolism - other enzymes);01524(Platinum drug resistance);05200(Pathways in cancer);05204(Chemical carcinogenesis);05225(Hepatocellular carcinoma);05418(Fluid shear stress and atherosclerosis);05418(Fluid shear stress and atherosclerosis)	K00799	EC:2.5.1.18	glutathione S-transferase, alpha 3 [Source:MGI Symbol;Acc:MGI:95856]	protein_coding;retained_intron	NA	35.3264	35.9651	38.1736	4.1518	3.89826	4.79217	8.52384	3.0915	0	0	up	yes
ENSMUSG00000042632	Pla2g6	53357	ENSMUST00000174021;ENSMUST00000173632;ENSMUST00000229011;ENSMUST00000172403;ENSMUST00000174375;ENSMUST00000047816;ENSMUST00000166977;ENSMUST00000173109;ENSMUST00000172936;ENSMUST00000173412;ENSMUST00000173163;ENSMUST00000173601;ENSMUST00000174089	GO:0001934(positive regulation of protein phosphorylation);GO:0003847(1-alkyl-2-acetylglycerophosphocholine esterase activity);GO:0004622(lysophospholipase activity);GO:0004623(phospholipase A2 activity);GO:0005515(protein binding);GO:0005516(calmodulin binding);GO:0005615(extracellular space);GO:0005737(cytoplasm);GO:0005739(mitochondrion);GO:0005829(cytosol);GO:0005886(plasma membrane);GO:00066…	00564(Glycerophospholipid metabolism);00565(Ether lipid metabolism);00590(Arachidonic acid metabolism);00591(Linoleic acid metabolism);00592(alpha-Linolenic acid metabolism);04014(Ras signaling pathway);04270(Vascular smooth muscle contraction);04666(Fc gamma R-mediated phagocytosis);04750(Inflammatory mediator regulation of TRP channels);04750(Inflammatory mediator regulation of TRP channels)	K16343	EC:3.1.1.4	phospholipase A2, group VI [Source:MGI Symbol;Acc:MGI:1859152]	protein_coding;retained_intron	R_MMU_5653656(Vesicle_mediated_transport);R_MMU_2029480(Fcgamma_receptor_(FCGR)_dependent_phagocytosis);R_MMU_556833(Metabolism_of_lipids);R_MMU_1430728(Metabolism);R_MMU_1483257(Phospholipid_metabolism);R_MMU_6811436(COPI_independent_Golgi_to_ER_retrograde_traffic);R_MMU_1482788(Acyl_chain_remodelling_of_PC);R_MMU_168256(Immune_System);R_MMU_8856688(Golgi_to_ER_retrograde_transport);R_MMU_199991…	10.8313	10.9899	11.345	51.1759	49.7115	50.1958	0.219522	-2.18756	0	0	down	yes
ENSMUSG00000033368	Trim69	70928	ENSMUST00000036089;ENSMUST00000143088	GO:0004842(ubiquitin-protein transferase activity);GO:0005515(protein binding);GO:0005634(nucleus);GO:0005737(cytoplasm);GO:0006915(apoptotic process);GO:0016567(protein ubiquitination);GO:0016607(nuclear speck);GO:0016740(transferase activity);GO:0042802(identical protein binding);GO:0046872(metal ion binding);GO:0061630(ubiquitin protein ligase activity);GO:0061630(ubiquitin protein ligase acti…	NA	K12034	EC:2.3.2.27	tripartite motif-containing 69 [Source:MGI Symbol;Acc:MGI:1918178]	protein_coding;processed_transcript	R_MMU_168256(Immune_System);R_MMU_983168(Antigen_processing:_Ubiquitination_&_Proteasome_degradation);R_MMU_1280218(Adaptive_Immune_System);R_MMU_983169(Class_I_MHC_mediated_antigen_processing_&_presentation)	4.39603	3.44411	3.63961	68.5228	62.0224	65.691	0.0584997	-4.09543	0	0	down	yes
ENSMUSG00000014747	Ankrd53	75305	ENSMUST00000014891	GO:0000922(spindle pole);GO:0003674(molecular_function);GO:0005515(protein binding);GO:0005737(cytoplasm);GO:0005819(spindle);GO:0005856(cytoskeleton);GO:0007049(cell cycle);GO:0007080(mitotic metaphase plate congression);GO:0031116(positive regulation of microtubule polymerization);GO:0051301(cell division);GO:0060236(regulation of mitotic spindle organization);GO:1902412(regulation of mitotic c…	NA	K21441	NA	ankyrin repeat domain 53 [Source:MGI Symbol;Acc:MGI:1922555]	protein_coding	NA	2.65564	2.61652	2.99676	32.2946	32.4334	34.5247	0.0833118	-3.58534	0	0	down	yes
ENSMUSG00000031604	Msmo1	66234	ENSMUST00000034015;ENSMUST00000135943;ENSMUST00000132013;ENSMUST00000147419;ENSMUST00000141021;ENSMUST00000140861	GO:0000254(C-4 methylsterol oxidase activity);GO:0005506(iron ion binding);GO:0005783(endoplasmic reticulum);GO:0005789(endoplasmic reticulum membrane);GO:0006629(lipid metabolic process);GO:0006694(steroid biosynthetic process);GO:0006695(cholesterol biosynthetic process);GO:0008202(steroid metabolic process);GO:0008203(cholesterol metabolic process);GO:0008610(lipid biosynthetic process);GO:001…	00100(Steroid biosynthesis);00100(Steroid biosynthesis)	K07750	EC:1.14.18.9	methylsterol monoxygenase 1 [Source:MGI Symbol;Acc:MGI:1913484]	protein_coding;retained_intron;processed_transcript	R_MMU_556833(Metabolism_of_lipids);R_MMU_1430728(Metabolism);R_MMU_191273(Cholesterol_biosynthesis);R_MMU_8957322(Metabolism_of_steroids)	17.465	18.6452	21.2617	1.29413	1.4361	1.47271	13.6504	3.77088	0	0	up	yes
ENSMUSG00000035934	Pknox2	208076	ENSMUST00000039674;ENSMUST00000080754;ENSMUST00000176562;ENSMUST00000177444;ENSMUST00000215175;ENSMUST00000177218;ENSMUST00000176622;ENSMUST00000188057;ENSMUST00000188348;ENSMUST00000213653;ENSMUST00000188433	GO:0000977(RNA polymerase II regulatory region sequence-specific DNA binding);GO:0000981(DNA-binding transcription factor activity, RNA polymerase II-specific);GO:0003677(DNA binding);GO:0003785(actin monomer binding);GO:0005634(nucleus);GO:0005654(nucleoplasm);GO:0005737(cytoplasm);GO:0006355(regulation of transcription, DNA-templated);GO:0006357(regulation of transcription by RNA polymerase II)…	NA	NA	NA	Pbx/knotted 1 homeobox 2 [Source:MGI Symbol;Acc:MGI:2445415]	protein_coding;retained_intron;processed_transcript	NA	1.59752	1.3792	1.56451	8.7394	8.42485	8.71377	0.175486	-2.51057	0	0	down	yes
ENSMUSG00000034401	Spata6	67946	ENSMUST00000143879;ENSMUST00000038868;ENSMUST00000140366;ENSMUST00000084354;ENSMUST00000153746;ENSMUST00000156179;ENSMUST00000122820;ENSMUST00000123718;ENSMUST00000149834;ENSMUST00000125999;ENSMUST00000134000;ENSMUST00000132802;ENSMUST00000137072	GO:0005576(extracellular region);GO:0005929(cilium);GO:0007275(multicellular organism development);GO:0007283(spermatogenesis);GO:0030154(cell differentiation);GO:0031514(motile cilium);GO:0032027(myosin light chain binding);GO:0042995(cell projection);GO:0044458(motile cilium assembly);GO:0097224(sperm connecting piece);GO:0097224(sperm connecting piece)	NA	K23224	NA	spermatogenesis associated 6 [Source:MGI Symbol;Acc:MGI:1915196]	processed_transcript;protein_coding	NA	14	13.3423	14.6574	117.557	126.624	122.657	0.114491	-3.1267	0	0	down	yes
ENSMUSG00000042320	Prox2	73422	ENSMUST00000191324;ENSMUST00000177289;ENSMUST00000221003;ENSMUST00000110249	GO:0000122(negative regulation of transcription by RNA polymerase II);GO:0003677(DNA binding);GO:0003700(DNA-binding transcription factor activity);GO:0005634(nucleus);GO:0006355(regulation of transcription, DNA-templated);GO:0045944(positive regulation of transcription by RNA polymerase II);GO:0045944(positive regulation of transcription by RNA polymerase II)	NA	K20212	NA	prospero homeobox 2 [Source:MGI Symbol;Acc:MGI:1920672]	retained_intron;protein_coding;processed_transcript	NA	0.849894	0.712263	0.999258	10.3215	9.97207	10.5231	0.0831178	-3.5887	0	0	down	yes
ENSMUSG00000026655	Fam107b	66540	ENSMUST00000027965;ENSMUST00000115053;ENSMUST00000177125;ENSMUST00000177037;ENSMUST00000226435;ENSMUST00000176254;ENSMUST00000115052;ENSMUST00000115054	GO:0003674(molecular_function);GO:0005575(cellular_component);GO:0007605(sensory perception of sound);GO:0007605(sensory perception of sound)	NA	NA	NA	family with sequence similarity 107, member B [Source:MGI Symbol;Acc:MGI:1913790]	protein_coding;nonsense_mediated_decay	NA	3.46447	3.48696	3.5373	23.082	24.0228	24.0714	0.147363	-2.76256	0	0	down	yes
ENSMUSG00000032216	Nedd4	17999	ENSMUST00000238368;ENSMUST00000184287;ENSMUST00000183451;ENSMUST00000184386;ENSMUST00000184020;ENSMUST00000184180;ENSMUST00000184450;ENSMUST00000184333;ENSMUST00000034740;ENSMUST00000184737	GO:0000122(negative regulation of transcription by RNA polymerase II);GO:0000151(ubiquitin ligase complex);GO:0000209(protein polyubiquitination);GO:0002250(adaptive immune response);GO:0003151(outflow tract morphogenesis);GO:0003197(endocardial cushion development);GO:0004842(ubiquitin-protein transferase activity);GO:0005515(protein binding);GO:0005737(cytoplasm);GO:0005829(cytosol);GO:0005886(…	04120(Ubiquitin mediated proteolysis);04144(Endocytosis);04530(Tight junction);05169(Epstein-Barr virus infection);05169(Epstein-Barr virus infection)	K10591	EC:2.3.2.26	neural precursor cell expressed, developmentally down-regulated 4 [Source:MGI Symbol;Acc:MGI:97297]	nonsense_mediated_decay;retained_intron;processed_transcript;protein_coding	R_MMU_1169408(ISG15_antiviral_mechanism);R_MMU_1257604(PIP3_activates_AKT_signaling);R_MMU_6807070(PTEN_Regulation);R_MMU_8948747(Regulation_of_PTEN_localization);R_MMU_1253288(Downregulation_of_ERBB4_signaling);R_MMU_8948751(Regulation_of_PTEN_stability_and_activity);R_MMU_168256(Immune_System);R_MMU_1236394(Signaling_by_ERBB4);R_MMU_1280215(Cytokine_Signaling_in_Immune_system);R_MMU_9006934(Sig…	46.909	46.9965	52.5876	6.51444	7.12336	6.93809	7.11965	2.83181	0	0	up	yes
ENSMUSG00000078653	Cntd1	68107	ENSMUST00000103107;ENSMUST00000128735;ENSMUST00000153438	GO:0003674(molecular_function);GO:0007131(reciprocal meiotic recombination);GO:0007283(spermatogenesis);GO:0035861(site of double-strand break);GO:0035861(site of double-strand break)	NA	NA	NA	cyclin N-terminal domain containing 1 [Source:MGI Symbol;Acc:MGI:1923965]	protein_coding;processed_transcript	NA	2.27584	2.33051	2.4691	14.8638	15.1264	15.167	0.156685	-2.67406	0	0	down	yes
ENSMUSG00000020525	Ppm1d	53892	ENSMUST00000020835;ENSMUST00000127717	GO:0000086(G2/M transition of mitotic cell cycle);GO:0003824(catalytic activity);GO:0004721(phosphoprotein phosphatase activity);GO:0004722(protein serine/threonine phosphatase activity);GO:0004724(magnesium-dependent protein serine/threonine phosphatase activity);GO:0005634(nucleus);GO:0005737(cytoplasm);GO:0005829(cytosol);GO:0006306(DNA methylation);GO:0006342(chromatin silencing);GO:0006470(p…	04115(p53 signaling pathway);04115(p53 signaling pathway)	K10147	EC:3.1.3.16	protein phosphatase 1D magnesium-dependent, delta isoform [Source:MGI Symbol;Acc:MGI:1858214]	protein_coding	R_MMU_73857(RNA_Polymerase_II_Transcription);R_MMU_8878166(Transcriptional_regulation_by_RUNX2);R_MMU_212436(Generic_Transcription_Pathway);R_MMU_74160(Gene_expression_(Transcription))	11.5838	10.9868	12.01	83.8031	83.3762	86.3489	0.136398	-2.87411	0	0	down	yes
ENSMUSG00000029875	Ccdc184	239650	ENSMUST00000031914	GO:0003674(molecular_function);GO:0005737(cytoplasm);GO:0008150(biological_process)	NA	NA	NA	coiled-coil domain containing 184 [Source:MGI Symbol;Acc:MGI:2146066]	protein_coding	NA	0.422483	0.314425	0.366921	9.52514	9.6308	9.22962	0.038887	-4.68457	0	0	down	yes
ENSMUSG00000029166	Mapre3	100732	ENSMUST00000200692;ENSMUST00000031058;ENSMUST00000202501;ENSMUST00000202025;ENSMUST00000201347;ENSMUST00000202256	GO:0005515(protein binding);GO:0005737(cytoplasm);GO:0005815(microtubule organizing center);GO:0005856(cytoskeleton);GO:0005874(microtubule);GO:0005881(cytoplasmic microtubule);GO:0007049(cell cycle);GO:0008017(microtubule binding);GO:0008022(protein C-terminus binding);GO:0015630(microtubule cytoskeleton);GO:0019901(protein kinase binding);GO:0030496(midbody);GO:0031110(regulation of microtubule…	NA	K10436	NA	microtubule-associated protein, RP/EB family, member 3 [Source:MGI Symbol;Acc:MGI:2140967]	protein_coding;retained_intron	NA	5.24027	5.62994	5.71536	28.818	29.3831	29.6515	0.188789	-2.40516	0	0	down	yes
ENSMUSG00000062270	Morf4l1	21761	ENSMUST00000169860;ENSMUST00000085248;ENSMUST00000190377;ENSMUST00000191189;ENSMUST00000189420;ENSMUST00000189089;ENSMUST00000188905;ENSMUST00000189241;ENSMUST00000191353;ENSMUST00000185433;ENSMUST00000190345;ENSMUST00000187771	GO:0000123(histone acetyltransferase complex);GO:0000724(double-strand break repair via homologous recombination);GO:0003682(chromatin binding);GO:0005515(protein binding);GO:0005634(nucleus);GO:0006281(DNA repair);GO:0006310(DNA recombination);GO:0006325(chromatin organization);GO:0006338(chromatin remodeling);GO:0006342(chromatin silencing);GO:0006355(regulation of transcription, DNA-templated)…	NA	K11339	NA	mortality factor 4 like 1 [Source:MGI Symbol;Acc:MGI:1096551]	protein_coding;retained_intron;processed_transcript;nonsense_mediated_decay	NA	24.4066	23.9822	24.8671	76.3677	73.8341	74.8161	0.325556	-1.61902	0	0	down	yes
ENSMUSG00000040260	Daam2	76441	ENSMUST00000224954;ENSMUST00000057610;ENSMUST00000224595;ENSMUST00000226030	GO:0003779(actin binding);GO:0005515(protein binding);GO:0007368(determination of left/right symmetry);GO:0016043(cellular component organization);GO:0016055(Wnt signaling pathway);GO:0017048(Rho GTPase binding);GO:0021516(dorsal spinal cord development);GO:0030036(actin cytoskeleton organization);GO:0048715(negative regulation of oligodendrocyte differentiation);GO:0060828(regulation of canonica…	04310(Wnt signaling pathway);04310(Wnt signaling pathway)	K04512	NA	dishevelled associated activator of morphogenesis 2 [Source:MGI Symbol;Acc:MGI:1923691]	retained_intron;protein_coding	NA	69.3825	73.2059	77.8324	9.7087	9.5482	9.33018	7.71051	2.94683	0	0	up	yes
ENSMUSG00000029840	Mtpn	14489	ENSMUST00000031866;ENSMUST00000201026	GO:0005515(protein binding);GO:0005634(nucleus);GO:0005737(cytoplasm);GO:0005829(cytosol);GO:0006584(catecholamine metabolic process);GO:0008290(F-actin capping protein complex);GO:0008361(regulation of cell size);GO:0010557(positive regulation of macromolecule biosynthetic process);GO:0010613(positive regulation of cardiac muscle hypertrophy);GO:0021707(cerebellar granule cell differentiation);G…	NA	NA	NA	myotrophin [Source:MGI Symbol;Acc:MGI:99445]	protein_coding	NA	68.3899	67.5838	71.3087	11.1425	10.779	11.0647	6.28392	2.65166	0	0	up	yes
ENSMUSG00000051804	Adam6b	238405	ENSMUST00000063317	GO:0003674(molecular_function);GO:0004222(metalloendopeptidase activity);GO:0005575(cellular_component);GO:0006508(proteolysis);GO:0008150(biological_process);GO:0008237(metallopeptidase activity);GO:0016020(membrane);GO:0016021(integral component of membrane)	NA	NA	NA	a disintegrin and metallopeptidase domain 6B [Source:MGI Symbol;Acc:MGI:2444636]	protein_coding	NA	1.5084	1.16566	1.11528	20.0234	19.6289	21.2647	0.0622049	-4.00683	0	0	down	yes
ENSMUSG00000032826	Ank2	109676	ENSMUST00000182078;ENSMUST00000182064;ENSMUST00000182994;ENSMUST00000182711;ENSMUST00000182959;ENSMUST00000182008;ENSMUST00000182212;ENSMUST00000183075;ENSMUST00000183234;ENSMUST00000182025;ENSMUST00000183097;ENSMUST00000182588;ENSMUST00000104965;ENSMUST00000182876;ENSMUST00000044443;ENSMUST00000182271;ENSMUST00000211813;ENSMUST00000189368;ENSMUST00000182571	GO:0002027(regulation of heart rate);GO:0003283(atrial septum development);GO:0005200(structural constituent of cytoskeleton);GO:0005515(protein binding);GO:0005737(cytoplasm);GO:0005739(mitochondrion);GO:0005764(lysosome);GO:0005768(endosome);GO:0005769(early endosome);GO:0005856(cytoskeleton);GO:0005886(plasma membrane);GO:0005887(integral component of plasma membrane);GO:0006874(cellular calci…	05205(Proteoglycans in cancer);05205(Proteoglycans in cancer)	K10380	NA	ankyrin 2, brain [Source:MGI Symbol;Acc:MGI:88025]	protein_coding;retained_intron;nonsense_mediated_decay	NA	0.847058	0.84237	0.79855	4.39119	4.49708	4.65859	0.183657	-2.44491	0	0	down	yes
ENSMUSG00000024112	Cacna1h	58226	ENSMUST00000078496;ENSMUST00000159052;ENSMUST00000161454;ENSMUST00000159048;ENSMUST00000159623;ENSMUST00000162820;ENSMUST00000159610;ENSMUST00000159331	GO:0005216(ion channel activity);GO:0005244(voltage-gated ion channel activity);GO:0005245(voltage-gated calcium channel activity);GO:0005261(cation channel activity);GO:0005886(plasma membrane);GO:0005887(integral component of plasma membrane);GO:0005891(voltage-gated calcium channel complex);GO:0006811(ion transport);GO:0008332(low voltage-gated calcium channel activity);GO:0016020(membrane);GO…	04010(MAPK signaling pathway);04020(Calcium signaling pathway);04713(Circadian entrainment);04925(Aldosterone synthesis and secretion);04927(Cortisol synthesis and secretion);04934(Cushing syndrome);04934(Cushing syndrome)	K04855	NA	calcium channel, voltage-dependent, T type, alpha 1H subunit [Source:MGI Symbol;Acc:MGI:1928842]	protein_coding;retained_intron	NA	4.58993	4.58734	4.93479	24.8159	24.6977	24.6403	0.190308	-2.39359	0	0	down	yes
ENSMUSG00000005161	Prdx2	21672	ENSMUST00000005292;ENSMUST00000109734;ENSMUST00000125893;ENSMUST00000164807;ENSMUST00000138748;ENSMUST00000109733;ENSMUST00000143402;ENSMUST00000127215	GO:0000187(activation of MAPK activity);GO:0002536(respiratory burst involved in inflammatory response);GO:0004601(peroxidase activity);GO:0005515(protein binding);GO:0005737(cytoplasm);GO:0005739(mitochondrion);GO:0005829(cytosol);GO:0006979(response to oxidative stress);GO:0008379(thioredoxin peroxidase activity);GO:0008430(selenium binding);GO:0010310(regulation of hydrogen peroxide metabolic …	NA	NA	NA	peroxiredoxin 2 [Source:MGI Symbol;Acc:MGI:109486]	protein_coding;retained_intron	R_MMU_9711123(Cellular_response_to_chemical_stress);R_MMU_2262752(Cellular_responses_to_stress);R_MMU_73857(RNA_Polymerase_II_Transcription);R_MMU_212436(Generic_Transcription_Pathway);R_MMU_8953897(Cellular_responses_to_external_stimuli);R_MMU_3700989(Transcriptional_Regulation_by_TP53);R_MMU_5628897(TP53_Regulates_Metabolic_Genes);R_MMU_74160(Gene_expression_(Transcription));R_MMU_3299685(Detox…	62.2311	63.3368	71.4162	7.36416	7.015	7.17856	9.13752	3.1918	0	0	up	yes
ENSMUSG00000031245	Hmgn5	50887	ENSMUST00000033597	GO:0000785(chromatin);GO:0003677(DNA binding);GO:0003682(chromatin binding);GO:0005634(nucleus);GO:0005654(nucleoplasm);GO:0006325(chromatin organization);GO:0006357(regulation of transcription by RNA polymerase II);GO:0006749(glutathione metabolic process);GO:0031492(nucleosomal DNA binding)	NA	K17045	NA	high-mobility group nucleosome binding domain 5 [Source:MGI Symbol;Acc:MGI:1355295]	protein_coding	NA	46.7864	45.2781	52.8534	5.88408	5.17151	5.2748	8.87412	3.1496	0	0	up	yes
ENSMUSG00000024747	Aldh1a7	26358	ENSMUST00000025656	GO:0004029(aldehyde dehydrogenase (NAD+) activity);GO:0005737(cytoplasm);GO:0006068(ethanol catabolic process);GO:0016491(oxidoreductase activity);GO:0016620(oxidoreductase activity, acting on the aldehyde or oxo group of donors, NAD or NADP as acceptor);GO:0018479(benzaldehyde dehydrogenase (NAD+) activity);GO:0043878(glyceraldehyde-3-phosphate dehydrogenase (NAD+) (non-phosphorylating) activity…	00830(Retinol metabolism)	K07249	EC:1.2.1.36	aldehyde dehydrogenase family 1, subfamily A7 [Source:MGI Symbol;Acc:MGI:1347050]	protein_coding	NA	45.168	47.6486	51.3256	3.6832	4.51294	4.01909	11.8002	3.56074	0	0	up	yes
ENSMUSG00000039782	Cpeb2	231207	ENSMUST00000166713;ENSMUST00000114066;ENSMUST00000114065;ENSMUST00000127599;ENSMUST00000169035;ENSMUST00000200685;ENSMUST00000198754	GO:0003676(nucleic acid binding);GO:0003723(RNA binding);GO:0003730(mRNA 3'-UTR binding);GO:0005634(nucleus);GO:0005737(cytoplasm);GO:0006417(regulation of translation);GO:0032869(cellular response to insulin stimulus);GO:0045182(translation regulator activity);GO:0071456(cellular response to hypoxia);GO:2000766(negative regulation of cytoplasmic translation);GO:2000766(negative regulation of cyt…	04114(Oocyte meiosis);04914(Progesterone-mediated oocyte maturation);04914(Progesterone-mediated oocyte maturation)	K02602	NA	cytoplasmic polyadenylation element binding protein 2 [Source:MGI Symbol;Acc:MGI:2442640]	protein_coding;processed_transcript;retained_intron	NA	5.65513	6.00653	6.22633	40.0423	41.2291	41.2174	0.146038	-2.77559	0	0	down	yes
ENSMUSG00000040828	Catsperd	106757	ENSMUST00000112979;ENSMUST00000232838;ENSMUST00000233947	GO:0003674(molecular_function);GO:0005886(plasma membrane);GO:0005929(cilium);GO:0007275(multicellular organism development);GO:0007283(spermatogenesis);GO:0016020(membrane);GO:0016021(integral component of membrane);GO:0030154(cell differentiation);GO:0030317(flagellated sperm motility);GO:0031514(motile cilium);GO:0036128(CatSper complex);GO:0042995(cell projection);GO:0048240(sperm capacitatio…	NA	K16895	NA	cation channel sperm associated auxiliary subunit delta [Source:MGI Symbol;Acc:MGI:2147030]	protein_coding;retained_intron	R_MMU_1474165(Reproduction);R_MMU_1300642(Sperm_Motility_And_Taxes);R_MMU_1187000(Fertilization)	2.57482	2.62727	2.69679	28.0315	27.9401	28.6199	0.0933768	-3.42079	0	0	down	yes
ENSMUSG00000061751	Kalrn	545156	ENSMUST00000114963;ENSMUST00000142817;ENSMUST00000132002;ENSMUST00000232157;ENSMUST00000114966;ENSMUST00000114949;ENSMUST00000114964;ENSMUST00000114961;ENSMUST00000114960;ENSMUST00000231657;ENSMUST00000114947;ENSMUST00000124430;ENSMUST00000114973;ENSMUST00000089655	GO:0000166(nucleotide binding);GO:0004672(protein kinase activity);GO:0004674(protein serine/threonine kinase activity);GO:0005085(guanyl-nucleotide exchange factor activity);GO:0005089(Rho guanyl-nucleotide exchange factor activity);GO:0005515(protein binding);GO:0005524(ATP binding);GO:0005654(nucleoplasm);GO:0005737(cytoplasm);GO:0005829(cytosol);GO:0005856(cytoskeleton);GO:0006468(protein pho…	NA	K15048	EC:2.7.11.1	kalirin, RhoGEF kinase [Source:MGI Symbol;Acc:MGI:2685385]	protein_coding;retained_intron;processed_transcript	R_MMU_204998(Cell_death_signalling_via_NRAGE,_NRIF_and_NADE);R_MMU_73887(Death_Receptor_Signalling);R_MMU_8980692(RHOA_GTPase_cycle);R_MMU_9012999(RHO_GTPase_cycle);R_MMU_5683057(MAPK_family_signaling_cascades);R_MMU_193704(p75_NTR_receptor_mediated_signalling);R_MMU_3928662(EPHB_mediated_forward_signaling);R_MMU_9716542(Signaling_by_Rho_GTPases,_Miro_GTPases_and_RHOBTB3);R_MMU_193648(NRAGE_signa…	3.19994	3.2976	3.51249	0.430687	0.432767	0.38404	8.02411	3.00434	0	0	up	yes
ENSMUSG00000030321	Efcab12	212516	ENSMUST00000184428;ENSMUST00000032468;ENSMUST00000124531	GO:0003674(molecular_function);GO:0005509(calcium ion binding);GO:0005575(cellular_component);GO:0008150(biological_process);GO:0008150(biological_process)	NA	NA	NA	EF-hand calcium binding domain 12 [Source:MGI Symbol;Acc:MGI:2681834]	protein_coding;nonsense_mediated_decay	NA	0.824959	0.572887	0.732482	14.8947	14.0668	14.1791	0.049381	-4.3399	0	0	down	yes
ENSMUSG00000028555	Ttc39a	230603	ENSMUST00000064129;ENSMUST00000106618;ENSMUST00000106619;ENSMUST00000153315;ENSMUST00000126797;ENSMUST00000139237;ENSMUST00000150909	GO:0003674(molecular_function);GO:0005515(protein binding);GO:0005575(cellular_component);GO:0008150(biological_process);GO:0008150(biological_process)	NA	NA	NA	tetratricopeptide repeat domain 39A [Source:MGI Symbol;Acc:MGI:2444350]	protein_coding;processed_transcript	NA	1.22917	1.39271	1.4317	28.3528	27.5751	27.825	0.0483993	-4.36887	0	0	down	yes
ENSMUSG00000074146	4930579C12Rik	319213	ENSMUST00000187015;ENSMUST00000098484	NA	NA	NA	NA	RIKEN cDNA 4930579C12 gene [Source:MGI Symbol;Acc:MGI:2441687]	lincRNA	NA	0.479788	0.361336	0.447027	9.00916	9.65101	9.4227	0.0458696	-4.44632	0	0	down	yes
ENSMUSG00000038485	Socs7	192157	ENSMUST00000045540;ENSMUST00000149212;ENSMUST00000238729	GO:0005515(protein binding);GO:0005634(nucleus);GO:0005737(cytoplasm);GO:0005829(cytosol);GO:0005886(plasma membrane);GO:0005942(phosphatidylinositol 3-kinase complex);GO:0008286(insulin receptor signaling pathway);GO:0009968(negative regulation of signal transduction);GO:0016020(membrane);GO:0016567(protein ubiquitination);GO:0021799(cerebral cortex radially oriented cell migration);GO:0021819(l…	04630(Jak-STAT signaling pathway);04917(Prolactin signaling pathway);04917(Prolactin signaling pathway)	K04699	NA	suppressor of cytokine signaling 7 [Source:MGI Symbol;Acc:MGI:2651588]	protein_coding;processed_transcript	NA	13.0175	12.5775	13.9008	32.8438	33.1703	32.8184	0.399623	-1.32329	0	0	down	yes
ENSMUSG00000020844	Nxn	18230	ENSMUST00000021204;ENSMUST00000131472	GO:0004791(thioredoxin-disulfide reductase activity);GO:0005515(protein binding);GO:0005634(nucleus);GO:0005737(cytoplasm);GO:0005829(cytosol);GO:0007275(multicellular organism development);GO:0016055(Wnt signaling pathway);GO:0016491(oxidoreductase activity);GO:0030154(cell differentiation);GO:0030178(negative regulation of Wnt signaling pathway);GO:0031397(negative regulation of protein ubiquit…	NA	K17609	EC:1.8.1.8	nucleoredoxin [Source:MGI Symbol;Acc:MGI:109331]	protein_coding;processed_transcript	NA	5.51292	5.51938	5.85986	29.9912	29.078	29.9114	0.189841	-2.39714	0	0	down	yes
ENSMUSG00000095040	1700001J03Rik	69282	ENSMUST00000073721;ENSMUST00000188052	GO:0003674(molecular_function);GO:0005085(guanyl-nucleotide exchange factor activity);GO:0005575(cellular_component);GO:0008150(biological_process);GO:0008150(biological_process)	NA	NA	NA	RIKEN cDNA 1700001J03 gene [Source:MGI Symbol;Acc:MGI:1916532]	protein_coding;retained_intron	NA	4.85092	3.75046	4.60233	126.698	114.81	119.665	0.0365578	-4.77368	0	0	down	yes
ENSMUSG00000062380	Tubb3	22152	ENSMUST00000071134;ENSMUST00000212743	GO:0000166(nucleotide binding);GO:0000226(microtubule cytoskeleton organization);GO:0000278(mitotic cell cycle);GO:0003924(GTPase activity);GO:0005200(structural constituent of cytoskeleton);GO:0005515(protein binding);GO:0005525(GTP binding);GO:0005737(cytoplasm);GO:0005856(cytoskeleton);GO:0005874(microtubule);GO:0007017(microtubule-based process);GO:0007411(axon guidance);GO:0015630(microtubul…	04145(Phagosome);04540(Gap junction);04540(Gap junction)	K07375	NA	tubulin, beta 3 class III [Source:MGI Symbol;Acc:MGI:107813]	protein_coding	R_MMU_157858(Gap_junction_trafficking_and_regulation);R_MMU_8852276(The_role_of_GTSE1_in_G2/M_progression_after_G2_checkpoint);R_MMU_9663891(Selective_autophagy);R_MMU_5653656(Vesicle_mediated_transport);R_MMU_373760(L1CAM_interactions);R_MMU_199977(ER_to_Golgi_Anterograde_Transport);R_MMU_5358351(Signaling_by_Hedgehog);R_MMU_5626467(RHO_GTPases_activate_IQGAPs);R_MMU_109582(Hemostasis);R_MMU_226…	89.7851	98.0141	103.397	9.2629	9.13735	9.54456	10.4204	3.38134	0	0	up	yes
ENSMUSG00000029718	Pcolce	18542	ENSMUST00000031731;ENSMUST00000128755;ENSMUST00000054564;ENSMUST00000142675;ENSMUST00000136649;ENSMUST00000148662;ENSMUST00000124693;ENSMUST00000137210;ENSMUST00000155251;ENSMUST00000146589;ENSMUST00000131703	GO:0005515(protein binding);GO:0005518(collagen binding);GO:0005576(extracellular region);GO:0005615(extracellular space);GO:0006508(proteolysis);GO:0008201(heparin binding);GO:0010952(positive regulation of peptidase activity);GO:0016504(peptidase activator activity);GO:1990830(cellular response to leukemia inhibitory factor);GO:1990830(cellular response to leukemia inhibitory factor)	NA	NA	NA	procollagen C-endopeptidase enhancer protein [Source:MGI Symbol;Acc:MGI:105099]	protein_coding;retained_intron;processed_transcript	R_MMU_1650814(Collagen_biosynthesis_and_modifying_enzymes);R_MMU_2022090(Assembly_of_collagen_fibrils_and_other_multimeric_structures);R_MMU_2243919(Crosslinking_of_collagen_fibrils);R_MMU_1474244(Extracellular_matrix_organization);R_MMU_1474290(Collagen_formation)	66.6083	70.1379	76.2764	10.8181	11.2595	11.0751	6.42548	2.6838	0	0	up	yes
ENSMUSG00000025757	Hspa4l	18415	ENSMUST00000204702;ENSMUST00000204174;ENSMUST00000203267;ENSMUST00000108086;ENSMUST00000203353;ENSMUST00000203425	GO:0000166(nucleotide binding);GO:0005515(protein binding);GO:0005524(ATP binding);GO:0005634(nucleus);GO:0005737(cytoplasm);GO:0005829(cytosol);GO:0006457(protein folding);GO:0006986(response to unfolded protein);GO:0006986(response to unfolded protein)	04141(Protein processing in endoplasmic reticulum);04141(Protein processing in endoplasmic reticulum)	K09485	NA	heat shock protein 4 like [Source:MGI Symbol;Acc:MGI:107422]	protein_coding;retained_intron	R_MMU_3371453(Regulation_of_HSF1_mediated_heat_shock_response);R_MMU_2262752(Cellular_responses_to_stress);R_MMU_8953897(Cellular_responses_to_external_stimuli);R_MMU_3371556(Cellular_response_to_heat_stress)	16.6513	16.1325	17.4558	63.2632	64.6755	63.8494	0.261954	-1.93262	0	0	down	yes
ENSMUSG00000025495	Ptdss2	27388	ENSMUST00000026568;ENSMUST00000172479;ENSMUST00000210026;ENSMUST00000173721;ENSMUST00000209928;ENSMUST00000174706;ENSMUST00000174058	GO:0003882(CDP-diacylglycerol-serine O-phosphatidyltransferase activity);GO:0005783(endoplasmic reticulum);GO:0005789(endoplasmic reticulum membrane);GO:0006629(lipid metabolic process);GO:0006659(phosphatidylserine biosynthetic process);GO:0008654(phospholipid biosynthetic process);GO:0016020(membrane);GO:0016021(integral component of membrane);GO:0016740(transferase activity);GO:0106245(L-serin…	00564(Glycerophospholipid metabolism);00564(Glycerophospholipid metabolism)	K08730	EC:2.7.8.29	phosphatidylserine synthase 2 [Source:MGI Symbol;Acc:MGI:1351664]	protein_coding;nonsense_mediated_decay;retained_intron;processed_transcript	R_MMU_556833(Metabolism_of_lipids);R_MMU_1430728(Metabolism);R_MMU_1483257(Phospholipid_metabolism);R_MMU_1483101(Synthesis_of_PS);R_MMU_1483206(Glycerophospholipid_biosynthesis)	6.35673	6.18574	7.26495	38.3315	35.5688	36.8208	0.178895	-2.48282	0	0	down	yes
ENSMUSG00000025510	Cd151	12476	ENSMUST00000177840;ENSMUST00000106000;ENSMUST00000211071;ENSMUST00000058746;ENSMUST00000209698;ENSMUST00000210058;ENSMUST00000210308;ENSMUST00000211522;ENSMUST00000209892;ENSMUST00000209988	GO:0005178(integrin binding);GO:0005515(protein binding);GO:0005604(basement membrane);GO:0005887(integral component of plasma membrane);GO:0009986(cell surface);GO:0016020(membrane);GO:0016021(integral component of membrane);GO:0016477(cell migration);GO:0030335(positive regulation of cell migration);GO:0042098(T cell proliferation);GO:0044319(wound healing, spreading of cells);GO:0045807(positi…	NA	K06537	NA	CD151 antigen [Source:MGI Symbol;Acc:MGI:1096360]	protein_coding;retained_intron	R_MMU_446728(Cell_junction_organization);R_MMU_1500931(Cell_Cell_communication);R_MMU_446107(Type_I_hemidesmosome_assembly)	93.4908	92.2648	94.8131	13.4238	12.9437	12.8949	7.146	2.83713	0	0	up	yes
ENSMUSG00000041138	Nme8	73412	ENSMUST00000091763;ENSMUST00000223466;ENSMUST00000223286;ENSMUST00000039340;ENSMUST00000221343;ENSMUST00000144820	GO:0005737(cytoplasm);GO:0007275(multicellular organism development);GO:0007283(spermatogenesis);GO:0008017(microtubule binding);GO:0030154(cell differentiation);GO:0030317(flagellated sperm motility);GO:0034614(cellular response to reactive oxygen species);GO:0035686(sperm fibrous sheath);GO:0036157(outer dynein arm);GO:0045454(cell redox homeostasis);GO:0060271(cilium assembly);GO:0097228(sperm…	NA	K19868	NA	NME/NM23 family member 8 [Source:MGI Symbol;Acc:MGI:1920662]	protein_coding;nonsense_mediated_decay;processed_transcript	NA	3.74752	3.44255	4.0217	47.6024	47.9786	48.3447	0.0778997	-3.68224	0	0	down	yes
ENSMUSG00000070509	Rgma	244058	ENSMUST00000094312;ENSMUST00000139780;ENSMUST00000119206;ENSMUST00000206253	GO:0001843(neural tube closure);GO:0001934(positive regulation of protein phosphorylation);GO:0005102(signaling receptor binding);GO:0005515(protein binding);GO:0005783(endoplasmic reticulum);GO:0005886(plasma membrane);GO:0009986(cell surface);GO:0010975(regulation of neuron projection development);GO:0010976(positive regulation of neuron projection development);GO:0010977(negative regulation of…	04350(TGF-beta signaling pathway);04360(Axon guidance);04360(Axon guidance)	K23096	NA	repulsive guidance molecule family member A [Source:MGI Symbol;Acc:MGI:2679262]	protein_coding;retained_intron	NA	14.3696	15.6248	16.1238	1.73166	1.61004	1.83317	8.91196	3.15574	0	0	up	yes
ENSMUSG00000001131	Timp1	21857	ENSMUST00000009530;ENSMUST00000115342	GO:0001775(cell activation);GO:0002020(protease binding);GO:0002248(connective tissue replacement involved in inflammatory response wound healing);GO:0004857(enzyme inhibitor activity);GO:0005125(cytokine activity);GO:0005515(protein binding);GO:0005576(extracellular region);GO:0005604(basement membrane);GO:0005615(extracellular space);GO:0007165(signal transduction);GO:0007568(aging);GO:0008083(…	04066(HIF-1 signaling pathway);04066(HIF-1 signaling pathway)	K16451	NA	tissue inhibitor of metalloproteinase 1 [Source:MGI Symbol;Acc:MGI:98752]	protein_coding	R_MMU_8957275(Post_translational_protein_phosphorylation);R_MMU_109582(Hemostasis);R_MMU_1474244(Extracellular_matrix_organization);R_MMU_76002(Platelet_activation,_signaling_and_aggregation);R_MMU_1474228(Degradation_of_the_extracellular_matrix);R_MMU_597592(Post_translational_protein_modification);R_MMU_392499(Metabolism_of_proteins);R_MMU_114608(Platelet_degranulation);R_MMU_76005(Response_to_…	50.7715	55.5025	51.898	0.615689	0.586535	0.630063	86.3249	6.4317	0	0	up	yes
ENSMUSG00000071550	Cfap44	212517	ENSMUST00000099742;ENSMUST00000147988;ENSMUST00000120049;ENSMUST00000142648;ENSMUST00000127303;ENSMUST00000136514;ENSMUST00000128916	GO:0000226(microtubule cytoskeleton organization);GO:0005515(protein binding);GO:0005575(cellular_component);GO:0005737(cytoplasm);GO:0005856(cytoskeleton);GO:0005929(cilium);GO:0005930(axoneme);GO:0006508(proteolysis);GO:0007288(sperm axoneme assembly);GO:0008233(peptidase activity);GO:0030317(flagellated sperm motility);GO:0031514(motile cilium);GO:0042995(cell projection);GO:0060271(cilium ass…	NA	NA	NA	cilia and flagella associated protein 44 [Source:MGI Symbol;Acc:MGI:1277238]	protein_coding;non_stop_decay;retained_intron;processed_transcript	NA	1.05534	0.865716	1.15473	11.1161	11.0722	10.4301	0.0942961	-3.40666	0	0	down	yes
ENSMUSG00000031365	Zfp275	27081	ENSMUST00000114499;ENSMUST00000139996;ENSMUST00000033731	GO:0000977(RNA polymerase II regulatory region sequence-specific DNA binding);GO:0003676(nucleic acid binding);GO:0005634(nucleus);GO:0006357(regulation of transcription by RNA polymerase II);GO:0006357(regulation of transcription by RNA polymerase II)	05168(Herpes simplex virus 1 infection);05168(Herpes simplex virus 1 infection)	K09228	NA	zinc finger protein 275 [Source:MGI Symbol;Acc:MGI:1350985]	protein_coding;retained_intron	NA	15.5249	15.77	16.5875	1.36225	1.43666	1.57448	10.9486	3.45267	0	0	up	yes
ENSMUSG00000049571	Cfap46	212124	ENSMUST00000129990;ENSMUST00000196540;ENSMUST00000155075;ENSMUST00000140820;ENSMUST00000138129;ENSMUST00000093991;ENSMUST00000156116	GO:0003674(molecular_function);GO:0035082(axoneme assembly);GO:0060294(cilium movement involved in cell motility);GO:0060294(cilium movement involved in cell motility)	NA	NA	NA	cilia and flagella associated protein 46 [Source:MGI Symbol;Acc:MGI:2444387]	protein_coding;nonsense_mediated_decay;retained_intron	NA	0.88799	0.96344	0.984804	9.18021	9.10434	10.0323	0.100161	-3.31961	0	0	down	yes
ENSMUSG00000021940	Ptpn20	19256	ENSMUST00000022508;ENSMUST00000227887;ENSMUST00000226512	GO:0004721(phosphoprotein phosphatase activity);GO:0004725(protein tyrosine phosphatase activity);GO:0005634(nucleus);GO:0005737(cytoplasm);GO:0005815(microtubule organizing center);GO:0005856(cytoskeleton);GO:0005874(microtubule);GO:0006470(protein dephosphorylation);GO:0016311(dephosphorylation);GO:0016787(hydrolase activity);GO:0016791(phosphatase activity);GO:0034451(centriolar satellite);GO:…	NA	K18039	EC:3.1.3.48	protein tyrosine phosphatase, non-receptor type 20 [Source:MGI Symbol;Acc:MGI:1196295]	protein_coding;nonsense_mediated_decay	NA	3.46103	2.74746	3.38614	24.2695	24.3004	24.9026	0.130588	-2.9369	0	0	down	yes
ENSMUSG00000041836	Ptpre	19267	ENSMUST00000073961;ENSMUST00000209979;ENSMUST00000209256;ENSMUST00000211140;ENSMUST00000211092;ENSMUST00000210833;ENSMUST00000211788;ENSMUST00000209268	GO:0004721(phosphoprotein phosphatase activity);GO:0004725(protein tyrosine phosphatase activity);GO:0005634(nucleus);GO:0005737(cytoplasm);GO:0005886(plasma membrane);GO:0006470(protein dephosphorylation);GO:0007185(transmembrane receptor protein tyrosine phosphatase signaling pathway);GO:0016020(membrane);GO:0016021(integral component of membrane);GO:0016311(dephosphorylation);GO:0016787(hydrol…	NA	NA	NA	protein tyrosine phosphatase, receptor type, E [Source:MGI Symbol;Acc:MGI:97813]	protein_coding;processed_transcript	NA	8.56779	9.04986	9.6437	1.04034	1.06808	0.97418	8.84363	3.14464	0	0	up	yes
ENSMUSG00000063281	Zfp35	22694	ENSMUST00000074941	GO:0002437(inflammatory response to antigenic stimulus);GO:0002829(negative regulation of type 2 immune response);GO:0003676(nucleic acid binding);GO:0003677(DNA binding);GO:0005634(nucleus);GO:0007275(multicellular organism development);GO:0007283(spermatogenesis);GO:0030154(cell differentiation);GO:0045629(negative regulation of T-helper 2 cell differentiation);GO:0046872(metal ion binding)	NA	NA	NA	zinc finger protein 35 [Source:MGI Symbol;Acc:MGI:99179]	protein_coding	NA	8.40392	7.31253	8.38049	35.8529	34.5143	35.5289	0.227553	-2.13573	0	0	down	yes
ENSMUSG00000036779	Tent4b	214627	ENSMUST00000119033;ENSMUST00000154115;ENSMUST00000066748;ENSMUST00000125043	GO:0003723(RNA binding);GO:0004652(polynucleotide adenylyltransferase activity);GO:0005730(nucleolus);GO:0005737(cytoplasm);GO:0006378(mRNA polyadenylation);GO:0010587(miRNA catabolic process);GO:0016779(nucleotidyltransferase activity);GO:0031499(TRAMP complex);GO:0032211(negative regulation of telomere maintenance via telomerase);GO:0033500(carbohydrate homeostasis);GO:0043629(ncRNA polyadenyla…	03018(RNA degradation);03018(RNA degradation)	K03514	EC:2.7.7.19	terminal nucleotidyltransferase 4B [Source:MGI Symbol;Acc:MGI:1917820]	protein_coding;retained_intron	NA	10.3497	9.88167	10.8301	31.9385	31.8926	32.4886	0.322483	-1.6327	0	0	down	yes
ENSMUSG00000028127	Abcd3	19299	ENSMUST00000029770;ENSMUST00000195965;ENSMUST00000196340;ENSMUST00000197383;ENSMUST00000199593	GO:0000166(nucleotide binding);GO:0005324(long-chain fatty acid transporter activity);GO:0005515(protein binding);GO:0005524(ATP binding);GO:0005739(mitochondrion);GO:0005743(mitochondrial inner membrane);GO:0005777(peroxisome);GO:0005778(peroxisomal membrane);GO:0005782(peroxisomal matrix);GO:0006633(fatty acid biosynthetic process);GO:0006635(fatty acid beta-oxidation);GO:0007031(peroxisome org…	02010(ABC transporters);04146(Peroxisome);04146(Peroxisome)	K05677	NA	ATP-binding cassette, sub-family D (ALD), member 3 [Source:MGI Symbol;Acc:MGI:1349216]	protein_coding;processed_transcript;retained_intron	R_MMU_8980692(RHOA_GTPase_cycle);R_MMU_9012999(RHO_GTPase_cycle);R_MMU_9609507(Protein_localization);R_MMU_382556(ABC_family_proteins_mediated_transport);R_MMU_9013106(RHOC_GTPase_cycle);R_MMU_9603798(Class_I_peroxisomal_membrane_protein_import);R_MMU_382551(Transport_of_small_molecules);R_MMU_9716542(Signaling_by_Rho_GTPases,_Miro_GTPases_and_RHOBTB3);R_MMU_194315(Signaling_by_Rho_GTPases);R_MMU…	19.6903	18.8977	20.6708	2.57116	2.38629	2.77045	7.66816	2.93888	0	0	up	yes
ENSMUSG00000021756	Il6st	16195	ENSMUST00000183663;ENSMUST00000183886;ENSMUST00000070731;ENSMUST00000183868	GO:0004896(cytokine receptor activity);GO:0004897(ciliary neurotrophic factor receptor activity);GO:0004915(interleukin-6 receptor activity);GO:0004921(interleukin-11 receptor activity);GO:0004923(leukemia inhibitory factor receptor activity);GO:0004924(oncostatin-M receptor activity);GO:0005127(ciliary neurotrophic factor receptor binding);GO:0005138(interleukin-6 receptor binding);GO:0005515(pr…	04060(Cytokine-cytokine receptor interaction);04550(Signaling pathways regulating pluripotency of stem cells);04630(Jak-STAT signaling pathway);04659(Th17 cell differentiation);05167(Kaposi sarcoma-associated herpesvirus infection);05200(Pathways in cancer);05203(Viral carcinogenesis);05203(Viral carcinogenesis)	K05060	NA	interleukin 6 signal transducer [Source:MGI Symbol;Acc:MGI:96560]	protein_coding	R_MMU_447115(Interleukin_12_family_signaling);R_MMU_5683057(MAPK_family_signaling_cascades);R_MMU_449147(Signaling_by_Interleukins);R_MMU_6783589(Interleukin_6_family_signaling);R_MMU_9020956(Interleukin_27_signaling);R_MMU_1059683(Interleukin_6_signaling);R_MMU_168256(Immune_System);R_MMU_112411(MAPK1_(ERK2)_activation);R_MMU_1280215(Cytokine_Signaling_in_Immune_system);R_MMU_110056(MAPK3_(ERK1)…	14.6665	14.0624	16.0484	2.22178	2.19688	2.42985	6.53827	2.70891	0	0	up	yes
ENSMUSG00000054362	Lexm	242602	ENSMUST00000106788;ENSMUST00000189032;ENSMUST00000126324;ENSMUST00000067387	NA	NA	NA	NA	lymphocyte expansion molecule [Source:MGI Symbol;Acc:MGI:2681853]	protein_coding;nonsense_mediated_decay	NA	3.45987	3.60492	3.6123	24.8764	25.4161	25.684	0.140532	-2.83103	0	0	down	yes
ENSMUSG00000002603	Tgfb1	21803	ENSMUST00000002678;ENSMUST00000206348;ENSMUST00000169009;ENSMUST00000206584;ENSMUST00000171757	GO:0000122(negative regulation of transcription by RNA polymerase II);GO:0000165(MAPK cascade);GO:0001501(skeletal system development);GO:0001570(vasculogenesis);GO:0001657(ureteric bud development);GO:0001666(response to hypoxia);GO:0001763(morphogenesis of a branching structure);GO:0001775(cell activation);GO:0001837(epithelial to mesenchymal transition);GO:0001843(neural tube closure);GO:00019…	04010(MAPK signaling pathway);04060(Cytokine-cytokine receptor interaction);04068(FoxO signaling pathway);04110(Cell cycle);04218(Cellular senescence);04350(TGF-beta signaling pathway);04380(Osteoclast differentiation);04390(Hippo signaling pathway);04659(Th17 cell differentiation);04672(Intestinal immune network for IgA production);04926(Relaxin signaling pathway);04932(Non-alcoholic fatty liver…	NA	NA	transforming growth factor, beta 1 [Source:MGI Symbol;Acc:MGI:98725]	protein_coding;retained_intron;nonsense_mediated_decay;processed_transcript	R_MMU_3000171(Non_integrin_membrane_ECM_interactions);R_MMU_2173788(Downregulation_of_TGF_beta_receptor_signaling);R_MMU_2129379(Molecules_associated_with_elastic_fibres);R_MMU_8941858(Regulation_of_RUNX3_expression_and_activity);R_MMU_170834(Signaling_by_TGF_beta_Receptor_Complex);R_MMU_2173789(TGF_beta_receptor_signaling_activates_SMADs);R_MMU_9006936(Signaling_by_TGFB_family_members);R_MMU_109…	13.632	14.6575	15.7494	1.54855	1.55957	1.54503	9.46433	3.2425	0	0	up	yes
ENSMUSG00000038943	Prc1	233406	ENSMUST00000173824;ENSMUST00000174172;ENSMUST00000172911;ENSMUST00000163812;ENSMUST00000174254;ENSMUST00000174599;ENSMUST00000174051;ENSMUST00000047558;ENSMUST00000174111;ENSMUST00000206178;ENSMUST00000172781;ENSMUST00000173914	GO:0000226(microtubule cytoskeleton organization);GO:0000281(mitotic cytokinesis);GO:0000922(spindle pole);GO:0001578(microtubule bundle formation);GO:0005634(nucleus);GO:0005654(nucleoplasm);GO:0005737(cytoplasm);GO:0005819(spindle);GO:0005856(cytoskeleton);GO:0005874(microtubule);GO:0005886(plasma membrane);GO:0007049(cell cycle);GO:0008017(microtubule binding);GO:0008284(positive regulation of…	NA	K16732	NA	protein regulator of cytokinesis 1 [Source:MGI Symbol;Acc:MGI:1858961]	protein_coding;retained_intron	R_MMU_9716542(Signaling_by_Rho_GTPases,_Miro_GTPases_and_RHOBTB3);R_MMU_194315(Signaling_by_Rho_GTPases);R_MMU_5625900(RHO_GTPases_activate_CIT);R_MMU_162582(Signal_Transduction);R_MMU_195258(RHO_GTPase_Effectors)	2.65815	2.66006	2.79032	9.97672	9.78166	9.55287	0.276635	-1.85394	0	0	down	yes
ENSMUSG00000054320	Lrrc36	270091	ENSMUST00000067305;ENSMUST00000216457;ENSMUST00000109355;ENSMUST00000213547;ENSMUST00000216765;ENSMUST00000139900	GO:0003674(molecular_function);GO:0005515(protein binding);GO:0005575(cellular_component);GO:0008150(biological_process);GO:0008150(biological_process)	NA	K16594	NA	leucine rich repeat containing 36 [Source:MGI Symbol;Acc:MGI:2448585]	protein_coding;nonsense_mediated_decay;processed_transcript	NA	2.42754	1.75423	2.33732	35.4489	34.6196	37.4382	0.060639	-4.04361	0	0	down	yes
ENSMUSG00000029458	Brap	72399	ENSMUST00000031414;ENSMUST00000132491;ENSMUST00000111765;ENSMUST00000140996;ENSMUST00000196897;ENSMUST00000127703;ENSMUST00000142701;ENSMUST00000195952;ENSMUST00000148052	GO:0000151(ubiquitin ligase complex);GO:0000165(MAPK cascade);GO:0003676(nucleic acid binding);GO:0004842(ubiquitin-protein transferase activity);GO:0005515(protein binding);GO:0005737(cytoplasm);GO:0005829(cytosol);GO:0007265(Ras protein signal transduction);GO:0008139(nuclear localization sequence binding);GO:0008270(zinc ion binding);GO:0009968(negative regulation of signal transduction);GO:00…	04014(Ras signaling pathway);04014(Ras signaling pathway)	K10632	EC:2.3.2.27	BRCA1 associated protein [Source:MGI Symbol;Acc:MGI:1919649]	protein_coding;retained_intron;nonsense_mediated_decay;processed_transcript	R_MMU_5683057(MAPK_family_signaling_cascades);R_MMU_5673001(RAF/MAP_kinase_cascade);R_MMU_5675221(Negative_regulation_of_MAPK_pathway);R_MMU_5673000(RAF_activation);R_MMU_162582(Signal_Transduction);R_MMU_5684996(MAPK1/MAPK3_signaling)	8.60268	8.70018	8.90731	27.4467	26.0853	26.7041	0.326663	-1.61413	0	0	down	yes
ENSMUSG00000021273	Fdft1	14137	ENSMUST00000224625;ENSMUST00000238526;ENSMUST00000054963;ENSMUST00000223810;ENSMUST00000224267	GO:0003824(catalytic activity);GO:0004310(farnesyl-diphosphate farnesyltransferase activity);GO:0005783(endoplasmic reticulum);GO:0005789(endoplasmic reticulum membrane);GO:0006629(lipid metabolic process);GO:0006694(steroid biosynthetic process);GO:0006695(cholesterol biosynthetic process);GO:0008152(metabolic process);GO:0008202(steroid metabolic process);GO:0008203(cholesterol metabolic proces…	00100(Steroid biosynthesis);00100(Steroid biosynthesis)	K00801	EC:2.5.1.21	farnesyl diphosphate farnesyl transferase 1 [Source:MGI Symbol;Acc:MGI:102706]	protein_coding;nonsense_mediated_decay;retained_intron	R_MMU_556833(Metabolism_of_lipids);R_MMU_1430728(Metabolism);R_MMU_191273(Cholesterol_biosynthesis);R_MMU_8957322(Metabolism_of_steroids)	19.2938	18.5494	20.5248	82.7301	80.1678	83.2751	0.237102	-2.07642	0	0	down	yes
ENSMUSG00000014075	Tctex1d2		ENSMUST00000014220;ENSMUST00000080316;ENSMUST00000131204	GO:0000922(spindle pole);GO:0005813(centrosome);GO:0005868(cytoplasmic dynein complex);GO:0005930(axoneme);GO:0031021(interphase microtubule organizing center);GO:0045505(dynein intermediate chain binding);GO:0060271(cilium assembly);GO:0097546(ciliary base);GO:1902017(regulation of cilium assembly);GO:1905799(regulation of intraciliary retrograde transport);GO:1905799(regulation of intraciliary …	NA	K22866	NA	Tctex1 domain containing 2 [Source:MGI Symbol;Acc:MGI:1913311]	protein_coding;retained_intron	NA	4.31294	3.71007	3.90558	25.1919	24.56	23.4772	0.162894	-2.61799	0	0	down	yes
ENSMUSG00000060176	Kif27	75050	ENSMUST00000225388;ENSMUST00000224694;ENSMUST00000225680;ENSMUST00000043605	GO:0000166(nucleotide binding);GO:0003351(epithelial cilium movement involved in extracellular fluid movement);GO:0003774(motor activity);GO:0003777(microtubule motor activity);GO:0005515(protein binding);GO:0005524(ATP binding);GO:0005576(extracellular region);GO:0005737(cytoplasm);GO:0005856(cytoskeleton);GO:0005871(kinesin complex);GO:0005874(microtubule);GO:0005929(cilium);GO:0007018(microtub…	NA	K10395	NA	kinesin family member 27 [Source:MGI Symbol;Acc:MGI:1922300]	protein_coding;nonsense_mediated_decay;retained_intron	R_MMU_5653656(Vesicle_mediated_transport);R_MMU_109582(Hemostasis);R_MMU_6811434(COPI_dependent_Golgi_to_ER_retrograde_traffic);R_MMU_983231(Factors_involved_in_megakaryocyte_development_and_platelet_production);R_MMU_983189(Kinesins);R_MMU_168256(Immune_System);R_MMU_8856688(Golgi_to_ER_retrograde_transport);R_MMU_2132295(MHC_class_II_antigen_presentation);R_MMU_199991(Membrane_Trafficking);R_MM…	5.55036	5.07571	5.4358	59.7753	59.7752	61.1564	0.0888836	-3.49194	0	0	down	yes
ENSMUSG00000071359	Tbpl1	237336	ENSMUST00000095794;ENSMUST00000127698;ENSMUST00000138022;ENSMUST00000141569	GO:0000126(transcription factor TFIIIB complex);GO:0000978(RNA polymerase II cis-regulatory region sequence-specific DNA binding);GO:0000979(RNA polymerase II core promoter sequence-specific DNA binding);GO:0001016(RNA polymerase III regulatory region DNA binding);GO:0001228(DNA-binding transcription activator activity, RNA polymerase II-specific);GO:0001675(acrosome assembly);GO:0003677(DNA bind…	03022(Basal transcription factors);05016(Huntington disease);05165(Human papillomavirus infection);05166(Human T-cell leukemia virus 1 infection);05203(Viral carcinogenesis);05203(Viral carcinogenesis)	K03120	NA	TATA box binding protein-like 1 [Source:MGI Symbol;Acc:MGI:1339946]	protein_coding;retained_intron;processed_transcript	NA	12.8301	12.0627	13.0734	57.9589	58.8525	57.2884	0.218072	-2.19713	0	0	down	yes
ENSMUSG00000006373	Pgrmc1	53328	ENSMUST00000073339	GO:0005496(steroid binding);GO:0005515(protein binding);GO:0005739(mitochondrion);GO:0005741(mitochondrial outer membrane);GO:0005783(endoplasmic reticulum);GO:0005789(endoplasmic reticulum membrane);GO:0006783(heme biosynthetic process);GO:0007613(memory);GO:0008289(lipid binding);GO:0008306(associative learning);GO:0012505(endomembrane system);GO:0016020(membrane);GO:0016021(integral component …	NA	K17278	NA	progesterone receptor membrane component 1 [Source:MGI Symbol;Acc:MGI:1858305]	protein_coding	R_MMU_168256(Immune_System);R_MMU_6798695(Neutrophil_degranulation);R_MMU_168249(Innate_Immune_System)	295.839	290.716	304.992	37.5161	35.5615	37.0475	8.09577	3.01717	0	0	up	yes
ENSMUSG00000006740	Kif5b	16573	ENSMUST00000025083;ENSMUST00000168031;ENSMUST00000170959;ENSMUST00000164426;ENSMUST00000234166;ENSMUST00000166249	GO:0000166(nucleotide binding);GO:0003774(motor activity);GO:0003777(microtubule motor activity);GO:0005515(protein binding);GO:0005524(ATP binding);GO:0005737(cytoplasm);GO:0005829(cytosol);GO:0005856(cytoskeleton);GO:0005871(kinesin complex);GO:0005874(microtubule);GO:0006839(mitochondrial transport);GO:0007017(microtubule-based process);GO:0007018(microtubule-based movement);GO:0007028(cytopla…	04144(Endocytosis);04728(Dopaminergic synapse);04728(Dopaminergic synapse)	K10396	NA	kinesin family member 5B [Source:MGI Symbol;Acc:MGI:1098268]	protein_coding;retained_intron;processed_transcript	R_MMU_5653656(Vesicle_mediated_transport);R_MMU_109582(Hemostasis);R_MMU_6811434(COPI_dependent_Golgi_to_ER_retrograde_traffic);R_MMU_983231(Factors_involved_in_megakaryocyte_development_and_platelet_production);R_MMU_983189(Kinesins);R_MMU_168256(Immune_System);R_MMU_9716542(Signaling_by_Rho_GTPases,_Miro_GTPases_and_RHOBTB3);R_MMU_8856688(Golgi_to_ER_retrograde_transport);R_MMU_2132295(MHC_clas…	29.6484	28.9173	32.1343	3.63589	3.737	3.96216	8.00173	3.00031	0	0	up	yes
ENSMUSG00000018965	Ywhah	22629	ENSMUST00000019109;ENSMUST00000199651;ENSMUST00000136667	GO:0002028(regulation of sodium ion transport);GO:0003779(actin binding);GO:0005515(protein binding);GO:0005737(cytoplasm);GO:0005829(cytosol);GO:0005886(plasma membrane);GO:0006713(glucocorticoid catabolic process);GO:0006886(intracellular protein transport);GO:0007010(cytoskeleton organization);GO:0007088(regulation of mitotic nuclear division);GO:0014704(intercalated disc);GO:0017080(sodium ch…	04110(Cell cycle);04114(Oocyte meiosis);04151(PI3K-Akt signaling pathway);04390(Hippo signaling pathway);05160(Hepatitis C);05203(Viral carcinogenesis);05203(Viral carcinogenesis)	K16198	NA	tyrosine 3-monooxygenase/tryptophan 5-monooxygenase activation protein, eta polypeptide [Source:MGI Symbol;Acc:MGI:109194]	protein_coding;retained_intron;processed_transcript	R_MMU_69620(Cell_Cycle_Checkpoints);R_MMU_5357801(Programmed_Cell_Death);R_MMU_73857(RNA_Polymerase_II_Transcription);R_MMU_114452(Activation_of_BH3_only_proteins);R_MMU_212436(Generic_Transcription_Pathway);R_MMU_1640170(Cell_Cycle);R_MMU_69481(G2/M_Checkpoints);R_MMU_69473(G2/M_DNA_damage_checkpoint);R_MMU_3700989(Transcriptional_Regulation_by_TP53);R_MMU_111447(Activation_of_BAD_and_translocat…	59.0999	60.3637	66.7217	6.49286	7.71286	7.66907	8.51142	3.0894	0	0	up	yes
ENSMUSG00000038521	C1s1	50908	ENSMUST00000162443;ENSMUST00000160505;ENSMUST00000159143;ENSMUST00000159463;ENSMUST00000162844	GO:0004252(serine-type endopeptidase activity);GO:0005509(calcium ion binding);GO:0006508(proteolysis);GO:0006958(complement activation, classical pathway);GO:0008236(serine-type peptidase activity);GO:0008236(serine-type peptidase activity)	04610(Complement and coagulation cascades);05133(Pertussis);05150(Staphylococcus aureus infection);05322(Systemic lupus erythematosus);05322(Systemic lupus erythematosus)	K01331	EC:3.4.21.42	complement component 1, s subcomponent 1 [Source:MGI Symbol;Acc:MGI:1355312]	protein_coding;retained_intron	NA	35.104	34.471	39.5869	3.86507	4.0533	4.04803	9.12238	3.18941	0	0	up	yes
ENSMUSG00000045466	Zfp956	101197	ENSMUST00000101445;ENSMUST00000140719;ENSMUST00000174790	GO:0003676(nucleic acid binding);GO:0006355(regulation of transcription, DNA-templated);GO:0046872(metal ion binding);GO:0046872(metal ion binding)	05168(Herpes simplex virus 1 infection);05168(Herpes simplex virus 1 infection)	K09228	NA	zinc finger protein 956 [Source:MGI Symbol;Acc:MGI:2141515]	protein_coding;nonsense_mediated_decay;retained_intron	NA	5.42056	5.65635	5.46092	29.1323	26.8823	27.1295	0.198906	-2.32984	0	0	down	yes
ENSMUSG00000057116	AF366264		ENSMUST00000071308	GO:0005634(nucleus);GO:0006508(proteolysis);GO:0008234(cysteine-type peptidase activity);GO:0016926(protein desumoylation)	03013(RNA transport);04310(Wnt signaling pathway)	K03345	EC:3.4.22.68	cDNA sequence AF366264 [Source:MGI Symbol;Acc:MGI:2667157]	protein_coding	NA	1.18774	0.896295	0.979498	12.9376	13.4154	12.4511	0.0789486	-3.66294	0	0	down	yes
ENSMUSG00000083649	Rasl2-9	19428	ENSMUST00000147835	GO:0000054(ribosomal subunit export from nucleus);GO:0000166(nucleotide binding);GO:0003924(GTPase activity);GO:0005525(GTP binding);GO:0005634(nucleus);GO:0005737(cytoplasm);GO:0006606(protein import into nucleus);GO:0006913(nucleocytoplasmic transport);GO:0015031(protein transport)	03008(Ribosome biogenesis in eukaryotes);03013(RNA transport);05166(Human T-cell leukemia virus 1 infection)	K07936	NA	RAS-like, family 2, locus 9 [Source:MGI Symbol;Acc:MGI:104605]	protein_coding	NA	5.7619	4.85538	6.52475	66.8154	63.918	64.2394	0.0879202	-3.50766	0	0	down	yes
ENSMUSG00000019971	Cep290	216274	ENSMUST00000219643;ENSMUST00000219765;ENSMUST00000220346;ENSMUST00000219889;ENSMUST00000218000;ENSMUST00000220231;ENSMUST00000218703;ENSMUST00000220331;ENSMUST00000219408	GO:0000226(microtubule cytoskeleton organization);GO:0000930(gamma-tubulin complex);GO:0001750(photoreceptor outer segment);GO:0001822(kidney development);GO:0005515(protein binding);GO:0005634(nucleus);GO:0005737(cytoplasm);GO:0005813(centrosome);GO:0005814(centriole);GO:0005815(microtubule organizing center);GO:0005829(cytosol);GO:0005856(cytoskeleton);GO:0005929(cilium);GO:0007163(establishmen…	NA	K16533	NA	centrosomal protein 290 [Source:MGI Symbol;Acc:MGI:2384917]	processed_transcript;protein_coding;retained_intron	R_MMU_380287(Centrosome_maturation);R_MMU_380259(Loss_of_Nlp_from_mitotic_centrosomes);R_MMU_2565942(Regulation_of_PLK1_Activity_at_G2/M_Transition);R_MMU_1640170(Cell_Cycle);R_MMU_5617833(Cilium_Assembly);R_MMU_380270(Recruitment_of_mitotic_centrosome_proteins_and_complexes);R_MMU_5620912(Anchoring_of_the_basal_body_to_the_plasma_membrane);R_MMU_380284(Loss_of_proteins_required_for_interphase_mi…	2.71391	2.64415	3.00439	11.8242	12.9305	12.2592	0.225927	-2.14607	0	0	down	yes
ENSMUSG00000038393	Txnip	56338	ENSMUST00000049093;ENSMUST00000074519;ENSMUST00000196871;ENSMUST00000128221;ENSMUST00000151832	GO:0000122(negative regulation of transcription by RNA polymerase II);GO:0004857(enzyme inhibitor activity);GO:0005515(protein binding);GO:0005634(nucleus);GO:0005737(cytoplasm);GO:0005758(mitochondrial intermembrane space);GO:0005829(cytosol);GO:0006606(protein import into nucleus);GO:0006979(response to oxidative stress);GO:0007049(cell cycle);GO:0009612(response to mechanical stimulus);GO:0009…	04621(NOD-like receptor signaling pathway);04621(NOD-like receptor signaling pathway)	K20910	NA	thioredoxin interacting protein [Source:MGI Symbol;Acc:MGI:1889549]	protein_coding;processed_transcript;retained_intron	R_MMU_622312(Inflammasomes);R_MMU_168643(Nucleotide_binding_domain,_leucine_rich_repeat_containing_receptor_(NLR)_signaling_pathways);R_MMU_168256(Immune_System);R_MMU_844456(The_NLRP3_inflammasome);R_MMU_168249(Innate_Immune_System)	125.908	120.885	136.075	19.9768	21.5852	20.702	6.1491	2.62038	0	0	up	yes
ENSMUSG00000040669	Phc1	13619	ENSMUST00000079560;ENSMUST00000160843;ENSMUST00000081849;ENSMUST00000160696;ENSMUST00000112600;ENSMUST00000161054;ENSMUST00000159657;ENSMUST00000161739;ENSMUST00000160163;ENSMUST00000161149;ENSMUST00000159252;ENSMUST00000161877;ENSMUST00000159384;ENSMUST00000160863	GO:0003677(DNA binding);GO:0005515(protein binding);GO:0005634(nucleus);GO:0005654(nucleoplasm);GO:0008270(zinc ion binding);GO:0016574(histone ubiquitination);GO:0031519(PcG protein complex);GO:0035102(PRC1 complex);GO:0046872(metal ion binding);GO:0046872(metal ion binding)	NA	K11456	NA	polyhomeotic 1 [Source:MGI Symbol;Acc:MGI:103248]	protein_coding;nonsense_mediated_decay;retained_intron	R_MMU_4551638(SUMOylation_of_chromatin_organization_proteins);R_MMU_2559580(Oxidative_Stress_Induced_Senescence);R_MMU_2559583(Cellular_Senescence);R_MMU_2262752(Cellular_responses_to_stress);R_MMU_73857(RNA_Polymerase_II_Transcription);R_MMU_212436(Generic_Transcription_Pathway);R_MMU_8953897(Cellular_responses_to_external_stimuli);R_MMU_8943724(Regulation_of_PTEN_gene_transcription);R_MMU_12576…	16.0843	16.5923	18.3952	48.5772	47.0553	50.1821	0.350252	-1.51354	0	0	down	yes
ENSMUSG00000018846	Pank3	211347	ENSMUST00000018990	GO:0000166(nucleotide binding);GO:0004594(pantothenate kinase activity);GO:0005524(ATP binding);GO:0005634(nucleus);GO:0005737(cytoplasm);GO:0005829(cytosol);GO:0015937(coenzyme A biosynthetic process);GO:0016301(kinase activity);GO:0016310(phosphorylation);GO:0016740(transferase activity);GO:0019842(vitamin binding);GO:0042803(protein homodimerization activity);GO:1905502(acetyl-CoA binding)	00770(Pantothenate and CoA biosynthesis)	K09680	EC:2.7.1.33	pantothenate kinase 3 [Source:MGI Symbol;Acc:MGI:2387464]	protein_coding	R_MMU_196854(Metabolism_of_vitamins_and_cofactors);R_MMU_1430728(Metabolism);R_MMU_199220(Vitamin_B5_(pantothenate)_metabolism);R_MMU_196783(Coenzyme_A_biosynthesis);R_MMU_196849(Metabolism_of_water_soluble_vitamins_and_cofactors)	24.3217	23.3976	25.9651	3.62596	3.86853	3.64619	6.61399	2.72552	0	0	up	yes
ENSMUSG00000090100	Ttbk2	140810	ENSMUST00000028740;ENSMUST00000141921;ENSMUST00000143051;ENSMUST00000085840;ENSMUST00000131389;ENSMUST00000057135	GO:0000166(nucleotide binding);GO:0000226(microtubule cytoskeleton organization);GO:0004672(protein kinase activity);GO:0004674(protein serine/threonine kinase activity);GO:0005524(ATP binding);GO:0005634(nucleus);GO:0005737(cytoplasm);GO:0005814(centriole);GO:0005829(cytosol);GO:0005856(cytoskeleton);GO:0005929(cilium);GO:0006468(protein phosphorylation);GO:0007026(negative regulation of microtu…	NA	K08815	EC:2.7.11.26	tau tubulin kinase 2 [Source:MGI Symbol;Acc:MGI:2155779]	protein_coding;processed_transcript	R_MMU_5617833(Cilium_Assembly);R_MMU_5620912(Anchoring_of_the_basal_body_to_the_plasma_membrane);R_MMU_1852241(Organelle_biogenesis_and_maintenance)	12.9825	13.0303	14.3164	31.5592	30.2238	31.6585	0.431598	-1.21224	0	0	down	yes
ENSMUSG00000022836	Mylk	107589	ENSMUST00000023538;ENSMUST00000231589;ENSMUST00000232477;ENSMUST00000232482;ENSMUST00000231998;ENSMUST00000155268	GO:0000166(nucleotide binding);GO:0001725(stress fiber);GO:0003779(actin binding);GO:0004672(protein kinase activity);GO:0004674(protein serine/threonine kinase activity);GO:0004687(myosin light chain kinase activity);GO:0005515(protein binding);GO:0005516(calmodulin binding);GO:0005524(ATP binding);GO:0005737(cytoplasm);GO:0005856(cytoskeleton);GO:0005886(plasma membrane);GO:0005911(cell-cell ju…	04020(Calcium signaling pathway);04022(cGMP-PKG signaling pathway);04270(Vascular smooth muscle contraction);04371(Apelin signaling pathway);04510(Focal adhesion);04611(Platelet activation);04810(Regulation of actin cytoskeleton);04921(Oxytocin signaling pathway);04971(Gastric acid secretion);04971(Gastric acid secretion)	K00907	EC:2.7.11.18	myosin, light polypeptide kinase [Source:MGI Symbol;Acc:MGI:894806]	protein_coding;processed_transcript;retained_intron	R_MMU_9716542(Signaling_by_Rho_GTPases,_Miro_GTPases_and_RHOBTB3);R_MMU_194315(Signaling_by_Rho_GTPases);R_MMU_5627123(RHO_GTPases_activate_PAKs);R_MMU_445355(Smooth_Muscle_Contraction);R_MMU_162582(Signal_Transduction);R_MMU_195258(RHO_GTPase_Effectors);R_MMU_397014(Muscle_contraction)	18.8516	19.3504	20.1596	4.59164	4.75786	4.54817	4.19938	2.07018	0	0	up	yes
ENSMUSG00000078320	Tex13c1	637093	ENSMUST00000105113	NA	NA	NA	NA	TEX13 family member C1 [Source:MGI Symbol;Acc:MGI:2685208]	protein_coding	NA	0.881424	0.813629	1.01319	16.2225	16.4127	17.323	0.0542101	-4.2053	0	0	down	yes
ENSMUSG00000022441	Efcab6	77627	ENSMUST00000143592;ENSMUST00000144169;ENSMUST00000156187;ENSMUST00000130551;ENSMUST00000149563;ENSMUST00000140633;ENSMUST00000122836	GO:0005509(calcium ion binding);GO:0005634(nucleus);GO:0005654(nucleoplasm);GO:0008150(biological_process);GO:0046872(metal ion binding);GO:0046872(metal ion binding)	NA	NA	NA	EF-hand calcium binding domain 6 [Source:MGI Symbol;Acc:MGI:1924877]	retained_intron;processed_transcript;protein_coding	NA	4.1222	3.67678	4.04735	63.3149	61.2401	62.2305	0.0634222	-3.97887	0	0	down	yes
ENSMUSG00000030341	Tnfrsf1a	21937	ENSMUST00000032491;ENSMUST00000125880;ENSMUST00000131434;ENSMUST00000130257;ENSMUST00000134803;ENSMUST00000144524	GO:0000139(Golgi membrane);GO:0002020(protease binding);GO:0003176(aortic valve development);GO:0003177(pulmonary valve development);GO:0003332(negative regulation of extracellular matrix constituent secretion);GO:0005031(tumor necrosis factor-activated receptor activity);GO:0005515(protein binding);GO:0005615(extracellular space);GO:0005634(nucleus);GO:0005739(mitochondrion);GO:0005794(Golgi app…	04010(MAPK signaling pathway);04060(Cytokine-cytokine receptor interaction);04064(NF-kappa B signaling pathway);04071(Sphingolipid signaling pathway);04150(mTOR signaling pathway);04210(Apoptosis);04215(Apoptosis - multiple species);04217(Necroptosis);04380(Osteoclast differentiation);04668(TNF signaling pathway);04920(Adipocytokine signaling pathway);04931(Insulin resistance);04932(Non-alcoholic…	K03158	NA	tumor necrosis factor receptor superfamily, member 1a [Source:MGI Symbol;Acc:MGI:1314884]	protein_coding;nonsense_mediated_decay;processed_transcript;retained_intron	R_MMU_5668541(TNFR2_non_canonical_NF_kB_pathway);R_MMU_73887(Death_Receptor_Signalling);R_MMU_75893(TNF_signaling);R_MMU_5357786(TNFR1_induced_proapoptotic_signaling);R_MMU_5357905(Regulation_of_TNFR1_signaling);R_MMU_5669034(TNFs_bind_their_physiological_receptors);R_MMU_168256(Immune_System);R_MMU_1280215(Cytokine_Signaling_in_Immune_system);R_MMU_5357956(TNFR1_induced_NFkappaB_signaling_pathwa…	49.9455	53.5652	53.2342	5.03747	4.89338	4.96202	10.5248	3.39572	0	0	up	yes
ENSMUSG00000090173	Fbxw10	213980	ENSMUST00000150989;ENSMUST00000036085;ENSMUST00000127646;ENSMUST00000176577;ENSMUST00000175804;ENSMUST00000177336	GO:0005515(protein binding);GO:0005575(cellular_component);GO:0008150(biological_process);GO:0008150(biological_process)	NA	K10266	NA	F-box and WD-40 domain protein 10 [Source:MGI Symbol;Acc:MGI:3052463]	protein_coding;processed_transcript;retained_intron;nonsense_mediated_decay	R_MMU_8951664(Neddylation);R_MMU_597592(Post_translational_protein_modification);R_MMU_392499(Metabolism_of_proteins);R_MMU_168256(Immune_System);R_MMU_983168(Antigen_processing:_Ubiquitination_&_Proteasome_degradation);R_MMU_1280218(Adaptive_Immune_System);R_MMU_983169(Class_I_MHC_mediated_antigen_processing_&_presentation)	4.22683	3.47646	3.90545	65.2206	63.8111	66.0511	0.0595067	-4.0708	0	0	down	yes
ENSMUSG00000026807	Ak8	68870	ENSMUST00000074156;ENSMUST00000123794;ENSMUST00000137588	GO:0000166(nucleotide binding);GO:0004017(adenylate kinase activity);GO:0004127(cytidylate kinase activity);GO:0004550(nucleoside diphosphate kinase activity);GO:0005524(ATP binding);GO:0005737(cytoplasm);GO:0005829(cytosol);GO:0005930(axoneme);GO:0006139(nucleobase-containing compound metabolic process);GO:0006163(purine nucleotide metabolic process);GO:0006165(nucleoside diphosphate phosphoryla…	00230(Purine metabolism);00730(Thiamine metabolism);00730(Thiamine metabolism)	K00939	EC:2.7.4.3	adenylate kinase 8 [Source:MGI Symbol;Acc:MGI:1916120]	protein_coding;processed_transcript	R_MMU_499943(Interconversion_of_nucleotide_di__and_triphosphates);R_MMU_1430728(Metabolism);R_MMU_15869(Metabolism_of_nucleotides)	6.29249	5.65485	5.17313	95.024	93.1048	90.7827	0.0613831	-4.02601	0	0	down	yes
ENSMUSG00000036622	Atp13a2	74772	ENSMUST00000037055;ENSMUST00000127833;ENSMUST00000151517;ENSMUST00000125797;ENSMUST00000168047;ENSMUST00000135117;ENSMUST00000137630;ENSMUST00000156995	GO:0000166(nucleotide binding);GO:0000421(autophagosome membrane);GO:0005524(ATP binding);GO:0005764(lysosome);GO:0005765(lysosomal membrane);GO:0005768(endosome);GO:0005770(late endosome);GO:0005771(multivesicular body);GO:0005776(autophagosome);GO:0006812(cation transport);GO:0006874(cellular calcium ion homeostasis);GO:0006879(cellular iron ion homeostasis);GO:0006882(cellular zinc ion homeost…	NA	K13526	EC:7.2.2.-	ATPase type 13A2 [Source:MGI Symbol;Acc:MGI:1922022]	protein_coding;retained_intron;processed_transcript	R_MMU_936837(Ion_transport_by_P_type_ATPases);R_MMU_382551(Transport_of_small_molecules);R_MMU_983712(Ion_channel_transport)	29.1532	29.9494	32.3316	3.93777	4.04281	3.76884	7.78203	2.96015	0	0	up	yes
ENSMUSG00000074344	Tmigd3	69296	ENSMUST00000200482;ENSMUST00000197907;ENSMUST00000010279;ENSMUST00000199107;ENSMUST00000199977;ENSMUST00000198080	GO:0016020(membrane);GO:0016021(integral component of membrane);GO:0016021(integral component of membrane)	NA	NA	NA	transmembrane and immunoglobulin domain containing 3 [Source:MGI Symbol;Acc:MGI:5604098]	nonsense_mediated_decay;processed_transcript;protein_coding	NA	2.19642	1.92085	2.31768	45.2777	40.968	42.581	0.0499505	-4.32336	0	0	down	yes
ENSMUSG00000029147	Ppm1g	14208	ENSMUST00000031032;ENSMUST00000202294;ENSMUST00000201407;ENSMUST00000202402;ENSMUST00000200740	GO:0003824(catalytic activity);GO:0004721(phosphoprotein phosphatase activity);GO:0004722(protein serine/threonine phosphatase activity);GO:0004724(magnesium-dependent protein serine/threonine phosphatase activity);GO:0005515(protein binding);GO:0005634(nucleus);GO:0005654(nucleoplasm);GO:0006470(protein dephosphorylation);GO:0007049(cell cycle);GO:0007050(cell cycle arrest);GO:0016020(membrane);…	NA	K17499	EC:3.1.3.16	protein phosphatase 1G (formerly 2C), magnesium-dependent, gamma isoform [Source:MGI Symbol;Acc:MGI:106065]	protein_coding;retained_intron	NA	25.173	23.4061	26.155	113.049	111.442	112.52	0.221755	-2.17296	0	0	down	yes
ENSMUSG00000033213	AA467197	433470	ENSMUST00000047498;ENSMUST00000142767;ENSMUST00000110512;ENSMUST00000175727	GO:0004129(cytochrome-c oxidase activity);GO:0005634(nucleus);GO:0005739(mitochondrion);GO:0005751(mitochondrial respiratory chain complex IV);GO:0009617(response to bacterium);GO:0016020(membrane);GO:0016021(integral component of membrane);GO:0022900(electron transport chain);GO:1902600(proton transmembrane transport);GO:1902600(proton transmembrane transport)	NA	NA	NA	expressed sequence AA467197 [Source:MGI Symbol;Acc:MGI:3034182]	protein_coding;processed_transcript	NA	9.85368	11.0042	8.8087	94.0871	88.0178	86.4038	0.110486	-3.17806	0	0	down	yes
ENSMUSG00000033985	Tesk2	230661	ENSMUST00000045542;ENSMUST00000106459;ENSMUST00000142529	GO:0000166(nucleotide binding);GO:0004672(protein kinase activity);GO:0004674(protein serine/threonine kinase activity);GO:0004712(protein serine/threonine/tyrosine kinase activity);GO:0004713(protein tyrosine kinase activity);GO:0005524(ATP binding);GO:0005634(nucleus);GO:0005654(nucleoplasm);GO:0005737(cytoplasm);GO:0006468(protein phosphorylation);GO:0007283(spermatogenesis);GO:0016301(kinase …	NA	K08842	EC:2.7.12.1	testis-specific kinase 2 [Source:MGI Symbol;Acc:MGI:2385204]	protein_coding;processed_transcript	NA	2.25964	2.19236	2.40631	12.8515	12.5627	12.9065	0.178971	-2.4822	0	0	down	yes
ENSMUSG00000029867	Llcfc1	76606	ENSMUST00000031900	GO:0003674(molecular_function);GO:0005575(cellular_component);GO:0005576(extracellular region);GO:0007342(fusion of sperm to egg plasma membrane involved in single fertilization);GO:0008150(biological_process)	NA	NA	NA	LLLL and CFNLAS motif containing 1 [Source:MGI Symbol;Acc:MGI:1923856]	protein_coding	NA	46.046	43.4469	48.7719	242.858	227.66	235.481	0.195843	-2.35223	0	0	down	yes
ENSMUSG00000034813	Grip1	74053	ENSMUST00000081260;ENSMUST00000105261;ENSMUST00000077871;ENSMUST00000130387;ENSMUST00000144959;ENSMUST00000105262;ENSMUST00000139352;ENSMUST00000138410;ENSMUST00000041962;ENSMUST00000147598;ENSMUST00000238747;ENSMUST00000147454;ENSMUST00000147356;ENSMUST00000127787	GO:0005102(signaling receptor binding);GO:0005515(protein binding);GO:0005737(cytoplasm);GO:0005783(endoplasmic reticulum);GO:0005789(endoplasmic reticulum membrane);GO:0005886(plasma membrane);GO:0007399(nervous system development);GO:0008022(protein C-terminus binding);GO:0008104(protein localization);GO:0012505(endomembrane system);GO:0014069(postsynaptic density);GO:0015031(protein transport)…	NA	K20251	NA	glutamate receptor interacting protein 1 [Source:MGI Symbol;Acc:MGI:1921303]	nonsense_mediated_decay;protein_coding;retained_intron;processed_transcript	R_MMU_112315(Transmission_across_Chemical_Synapses);R_MMU_399721(Glutamate_binding,_activation_of_AMPA_receptors_and_synaptic_plasticity);R_MMU_416993(Trafficking_of_GluR2_containing_AMPA_receptors);R_MMU_399719(Trafficking_of_AMPA_receptors);R_MMU_112314(Neurotransmitter_receptors_and_postsynaptic_signal_transmission);R_MMU_112316(Neuronal_System)	3.56757	3.64231	4.04505	20.9163	19.5163	20.8772	0.183575	-2.44556	0	0	down	yes
ENSMUSG00000037628	Cdkn3	72391	ENSMUST00000067426;ENSMUST00000226621;ENSMUST00000227149;ENSMUST00000228106	GO:0004721(phosphoprotein phosphatase activity);GO:0004722(protein serine/threonine phosphatase activity);GO:0004725(protein tyrosine phosphatase activity);GO:0005515(protein binding);GO:0005737(cytoplasm);GO:0005829(cytosol);GO:0006470(protein dephosphorylation);GO:0006974(cellular response to DNA damage stimulus);GO:0007049(cell cycle);GO:0007050(cell cycle arrest);GO:0016311(dephosphorylation)…	NA	NA	NA	cyclin-dependent kinase inhibitor 3 [Source:MGI Symbol;Acc:MGI:1919641]	protein_coding;processed_transcript;nonsense_mediated_decay	NA	3.059	2.48433	3.29218	31.1738	30.7174	31.676	0.0944296	-3.40462	0	0	down	yes
ENSMUSG00000021993	Mipep	70478	ENSMUST00000063562;ENSMUST00000224635;ENSMUST00000223709;ENSMUST00000225043	GO:0004175(endopeptidase activity);GO:0004222(metalloendopeptidase activity);GO:0005739(mitochondrion);GO:0005759(mitochondrial matrix);GO:0006508(proteolysis);GO:0006518(peptide metabolic process);GO:0006627(protein processing involved in protein targeting to mitochondrion);GO:0008233(peptidase activity);GO:0008237(metallopeptidase activity);GO:0016787(hydrolase activity);GO:0046872(metal ion bi…	NA	K01410	EC:3.4.24.59	mitochondrial intermediate peptidase [Source:MGI Symbol;Acc:MGI:1917728]	protein_coding;nonsense_mediated_decay;retained_intron	NA	5.08999	4.93835	5.53687	40.941	40.5879	40.7993	0.127241	-2.97436	0	0	down	yes
ENSMUSG00000038967	Pdk2	18604	ENSMUST00000038431;ENSMUST00000141712;ENSMUST00000155857;ENSMUST00000129262;ENSMUST00000126730	GO:0000166(nucleotide binding);GO:0004672(protein kinase activity);GO:0004674(protein serine/threonine kinase activity);GO:0004740(pyruvate dehydrogenase (acetyl-transferring) kinase activity);GO:0005515(protein binding);GO:0005524(ATP binding);GO:0005654(nucleoplasm);GO:0005739(mitochondrion);GO:0005759(mitochondrial matrix);GO:0005829(cytosol);GO:0005967(mitochondrial pyruvate dehydrogenase com…	NA	K00898	EC:2.7.11.2	pyruvate dehydrogenase kinase, isoenzyme 2 [Source:MGI Symbol;Acc:MGI:1343087]	protein_coding;processed_transcript	R_MMU_70268(Pyruvate_metabolism);R_MMU_1430728(Metabolism);R_MMU_9006931(Signaling_by_Nuclear_Receptors);R_MMU_204174(Regulation_of_pyruvate_dehydrogenase_(PDH)_complex);R_MMU_162582(Signal_Transduction);R_MMU_5362517(Signaling_by_Retinoic_Acid);R_MMU_71406(Pyruvate_metabolism_and_Citric_Acid_(TCA)_cycle);R_MMU_1428517(The_citric_acid_(TCA)_cycle_and_respiratory_electron_transport)	23.1346	22.8777	24.2154	56.865	56.6398	58.182	0.409046	-1.28967	0	0	down	yes
ENSMUSG00000027209	Fam227b	75823	ENSMUST00000110446;ENSMUST00000156413	GO:0003674(molecular_function);GO:0005575(cellular_component);GO:0008150(biological_process);GO:0008150(biological_process)	NA	NA	NA	family with sequence similarity 227, member B [Source:MGI Symbol;Acc:MGI:1923073]	protein_coding;retained_intron	NA	2.10839	1.84155	2.23282	23.0259	26.2772	25.1515	0.0830407	-3.59004	0	0	down	yes
ENSMUSG00000091017	Fam71a	619288	ENSMUST00000171798	GO:0003674(molecular_function);GO:0008150(biological_process)	NA	NA	NA	family with sequence similarity 71, member A [Source:MGI Symbol;Acc:MGI:3588202]	protein_coding	NA	2.24871	2.0236	2.60805	49.8836	48.1264	48.9398	0.0468212	-4.41669	0	0	down	yes
ENSMUSG00000024116	Prss21	57256	ENSMUST00000024928;ENSMUST00000235013	GO:0004252(serine-type endopeptidase activity);GO:0005615(extracellular space);GO:0005886(plasma membrane);GO:0006508(proteolysis);GO:0007283(spermatogenesis);GO:0008233(peptidase activity);GO:0008236(serine-type peptidase activity);GO:0016020(membrane);GO:0016787(hydrolase activity);GO:0031225(anchored component of membrane);GO:0031225(anchored component of membrane)	NA	K09625	EC:3.4.21.-	protease, serine 21 [Source:MGI Symbol;Acc:MGI:1916698]	protein_coding;retained_intron	R_MMU_597592(Post_translational_protein_modification);R_MMU_392499(Metabolism_of_proteins);R_MMU_163125(Post_translational_modification:_synthesis_of_GPI_anchored_proteins)	1.37507	1.15915	1.72422	20.8583	21.4493	20.3261	0.0679896	-3.87854	0	0	down	yes
ENSMUSG00000039298	Cdk5rap2	214444	ENSMUST00000144099;ENSMUST00000140108;ENSMUST00000138561;ENSMUST00000076541;ENSMUST00000124251;ENSMUST00000126416	GO:0000132(establishment of mitotic spindle orientation);GO:0000226(microtubule cytoskeleton organization);GO:0000242(pericentriolar material);GO:0000922(spindle pole);GO:0000976(transcription regulatory region sequence-specific DNA binding);GO:0001578(microtubule bundle formation);GO:0005515(protein binding);GO:0005516(calmodulin binding);GO:0005737(cytoplasm);GO:0005794(Golgi apparatus);GO:0005…	NA	K16542	NA	CDK5 regulatory subunit associated protein 2 [Source:MGI Symbol;Acc:MGI:2384875]	protein_coding;nonsense_mediated_decay;processed_transcript	R_MMU_380287(Centrosome_maturation);R_MMU_380259(Loss_of_Nlp_from_mitotic_centrosomes);R_MMU_2565942(Regulation_of_PLK1_Activity_at_G2/M_Transition);R_MMU_1640170(Cell_Cycle);R_MMU_5617833(Cilium_Assembly);R_MMU_380270(Recruitment_of_mitotic_centrosome_proteins_and_complexes);R_MMU_5620912(Anchoring_of_the_basal_body_to_the_plasma_membrane);R_MMU_380284(Loss_of_proteins_required_for_interphase_mi…	3.80012	3.49003	3.58785	19.111	19.2542	19.8504	0.186857	-2.41999	0	0	down	yes
ENSMUSG00000026567	Adcy10	271639	ENSMUST00000194745;ENSMUST00000111439;ENSMUST00000155216;ENSMUST00000148550;ENSMUST00000027852;ENSMUST00000194554;ENSMUST00000111440;ENSMUST00000193149;ENSMUST00000195194	GO:0000166(nucleotide binding);GO:0000287(magnesium ion binding);GO:0003351(epithelial cilium movement involved in extracellular fluid movement);GO:0004016(adenylate cyclase activity);GO:0005515(protein binding);GO:0005524(ATP binding);GO:0005576(extracellular region);GO:0005634(nucleus);GO:0005737(cytoplasm);GO:0005739(mitochondrion);GO:0005829(cytosol);GO:0005856(cytoskeleton);GO:0005886(plasma…	00230(Purine metabolism);04024(cAMP signaling pathway);04371(Apelin signaling pathway);04713(Circadian entrainment);04714(Thermogenesis);04714(Thermogenesis)	K11265	EC:4.6.1.1	adenylate cyclase 10 [Source:MGI Symbol;Acc:MGI:2660854]	processed_transcript;protein_coding;nonsense_mediated_decay;retained_intron	R_MMU_5358351(Signaling_by_Hedgehog);R_MMU_5610787(Hedgehog_'off'_state);R_MMU_162582(Signal_Transduction)	3.06217	2.46306	2.7825	37.2439	38.2924	39.0599	0.0724955	-3.78596	0	0	down	yes
ENSMUSG00000026827	Gpd2	14571	ENSMUST00000124689;ENSMUST00000028167;ENSMUST00000154612;ENSMUST00000169687;ENSMUST00000148991;ENSMUST00000141536;ENSMUST00000112618	GO:0004367(glycerol-3-phosphate dehydrogenase [NAD+] activity);GO:0004368(glycerol-3-phosphate dehydrogenase (quinone) activity);GO:0005509(calcium ion binding);GO:0005739(mitochondrion);GO:0005743(mitochondrial inner membrane);GO:0006072(glycerol-3-phosphate metabolic process);GO:0006094(gluconeogenesis);GO:0006734(NADH metabolic process);GO:0009331(glycerol-3-phosphate dehydrogenase complex);GO…	00564(Glycerophospholipid metabolism);00564(Glycerophospholipid metabolism)	K00111	EC:1.1.5.3	glycerol phosphate dehydrogenase 2, mitochondrial [Source:MGI Symbol;Acc:MGI:99778]	processed_transcript;protein_coding	R_MMU_556833(Metabolism_of_lipids);R_MMU_1430728(Metabolism);R_MMU_1483257(Phospholipid_metabolism);R_MMU_1483166(Synthesis_of_PA);R_MMU_8979227(Triglyceride_metabolism);R_MMU_163560(Triglyceride_catabolism);R_MMU_1483206(Glycerophospholipid_biosynthesis)	6.76185	5.97833	6.90289	77.9452	76.0544	77.3018	0.0849241	-3.55768	0	0	down	yes
ENSMUSG00000034151	Zbbx	213234	ENSMUST00000124618;ENSMUST00000039269;ENSMUST00000107778;ENSMUST00000107775;ENSMUST00000107776	GO:0003341(cilium movement);GO:0003674(molecular_function);GO:0008270(zinc ion binding);GO:0031514(motile cilium);GO:0046872(metal ion binding);GO:0046872(metal ion binding)	NA	NA	NA	zinc finger, B-box domain containing [Source:MGI Symbol;Acc:MGI:2674085]	protein_coding	NA	7.40901	6.38296	6.69577	89.6044	100.225	98.6138	0.0710286	-3.81546	0	0	down	yes
ENSMUSG00000024209	Acsbg3	78625	ENSMUST00000025048;ENSMUST00000125425	GO:0003824(catalytic activity);GO:0004467(long-chain fatty acid-CoA ligase activity);GO:0005737(cytoplasm);GO:0016405(CoA-ligase activity);GO:0042759(long-chain fatty acid biosynthetic process);GO:0042759(long-chain fatty acid biosynthetic process)	00061(Fatty acid biosynthesis);00071(Fatty acid degradation);03320(PPAR signaling pathway);04920(Adipocytokine signaling pathway);04920(Adipocytokine signaling pathway)	K15013	EC:6.2.1.3	acyl-CoA synthetase bubblegum family member 3 [Source:MGI Symbol;Acc:MGI:1925875]	protein_coding;retained_intron	NA	1.55403	1.43589	1.40641	44.6889	41.0339	44.0626	0.0338739	-4.88368	0	0	down	yes
ENSMUSG00000041313	Slc7a1	11987	ENSMUST00000048116;ENSMUST00000201348;ENSMUST00000138596;ENSMUST00000201860	GO:0000064(L-ornithine transmembrane transporter activity);GO:0005290(L-histidine transmembrane transporter activity);GO:0005886(plasma membrane);GO:0006865(amino acid transport);GO:0015171(amino acid transmembrane transporter activity);GO:0015174(basic amino acid transmembrane transporter activity);GO:0015181(arginine transmembrane transporter activity);GO:0015189(L-lysine transmembrane transpor…	05206(MicroRNAs in cancer);05206(MicroRNAs in cancer)	K13863	NA	solute carrier family 7 (cationic amino acid transporter, y+ system), member 1 [Source:MGI Symbol;Acc:MGI:88117]	protein_coding;retained_intron	R_MMU_425393(Transport_of_inorganic_cations/anions_and_amino_acids/oligopeptides);R_MMU_425407(SLC_mediated_transmembrane_transport);R_MMU_382551(Transport_of_small_molecules);R_MMU_352230(Amino_acid_transport_across_the_plasma_membrane)	12.8912	13.7118	15.0049	2.28655	2.14888	2.18874	6.28122	2.65105	0	0	up	yes
ENSMUSG00000054523	Ms4a5	269063	ENSMUST00000067673;ENSMUST00000188267;ENSMUST00000191110;ENSMUST00000186937	GO:0003674(molecular_function);GO:0005575(cellular_component);GO:0008150(biological_process);GO:0016020(membrane);GO:0016021(integral component of membrane);GO:0016021(integral component of membrane)	NA	K22191	NA	membrane-spanning 4-domains, subfamily A, member 5 [Source:MGI Symbol;Acc:MGI:2670985]	protein_coding;nonsense_mediated_decay;retained_intron	NA	5.16238	4.92053	4.53196	65.5068	58.6083	60.9289	0.0789805	-3.66236	0	0	down	yes
ENSMUSG00000046196	Ttc39d	67737	ENSMUST00000134652;ENSMUST00000053168	GO:0003674(molecular_function);GO:0005515(protein binding);GO:0005575(cellular_component);GO:0010874(regulation of cholesterol efflux);GO:0010887(negative regulation of cholesterol storage);GO:0042632(cholesterol homeostasis);GO:0090181(regulation of cholesterol metabolic process);GO:0090181(regulation of cholesterol metabolic process)	NA	NA	NA	tetratricopeptide repeat domain 39D [Source:MGI Symbol;Acc:MGI:1914987]	protein_coding	NA	25.7579	25.2202	27.04	108.63	110.989	111.189	0.235842	-2.08411	0	0	down	yes
ENSMUSG00000021007	Spata7	104871	ENSMUST00000101146;ENSMUST00000222378;ENSMUST00000048402;ENSMUST00000155899;ENSMUST00000130136;ENSMUST00000152482;ENSMUST00000222195;ENSMUST00000101144;ENSMUST00000221273	GO:0000226(microtubule cytoskeleton organization);GO:0001750(photoreceptor outer segment);GO:0005515(protein binding);GO:0005654(nucleoplasm);GO:0005737(cytoplasm);GO:0005739(mitochondrion);GO:0005829(cytosol);GO:0005856(cytoskeleton);GO:0005930(axoneme);GO:0007601(visual perception);GO:0015630(microtubule cytoskeleton);GO:0032391(photoreceptor connecting cilium);GO:0036064(ciliary basal body);GO…	NA	K19655	NA	spermatogenesis associated 7 [Source:MGI Symbol;Acc:MGI:2144877]	protein_coding;retained_intron	NA	4.44962	4.22107	4.42244	30.4258	31.3348	31.5912	0.140256	-2.83387	0	0	down	yes
ENSMUSG00000034371	Tkfc	225913	ENSMUST00000236607;ENSMUST00000236478;ENSMUST00000037678;ENSMUST00000235285;ENSMUST00000236950;ENSMUST00000237788;ENSMUST00000236121	GO:0000166(nucleotide binding);GO:0003824(catalytic activity);GO:0004371(glycerone kinase activity);GO:0005515(protein binding);GO:0005524(ATP binding);GO:0005829(cytosol);GO:0006071(glycerol metabolic process);GO:0008152(metabolic process);GO:0016301(kinase activity);GO:0016310(phosphorylation);GO:0016740(transferase activity);GO:0016829(lyase activity);GO:0019563(glycerol catabolic process);GO:…	00051(Fructose and mannose metabolism);00561(Glycerolipid metabolism);04622(RIG-I-like receptor signaling pathway);04622(RIG-I-like receptor signaling pathway)	K00863	2.7.1.29;4.6.1.15;EC:2.7.1.28	triokinase, FMN cyclase [Source:MGI Symbol;Acc:MGI:2385084]	protein_coding;nonsense_mediated_decay	R_MMU_70350(Fructose_catabolism);R_MMU_5652084(Fructose_metabolism);R_MMU_71387(Metabolism_of_carbohydrates);R_MMU_1430728(Metabolism)	5.36772	5.29927	6.2873	30.4527	28.1801	28.9513	0.193577	-2.36902	0	0	down	yes
ENSMUSG00000028893	Sesn2	230784	ENSMUST00000030724	GO:0001932(regulation of protein phosphorylation);GO:0005092(GDP-dissociation inhibitor activity);GO:0005515(protein binding);GO:0005634(nucleus);GO:0005737(cytoplasm);GO:0005739(mitochondrion);GO:0006111(regulation of gluconeogenesis);GO:0006635(fatty acid beta-oxidation);GO:0007005(mitochondrion organization);GO:0009749(response to glucose);GO:0016239(positive regulation of macroautophagy);GO:0…	04115(p53 signaling pathway);04150(mTOR signaling pathway);04211(Longevity regulating pathway)	K20394	NA	sestrin 2 [Source:MGI Symbol;Acc:MGI:2651874]	protein_coding	R_MMU_2262752(Cellular_responses_to_stress);R_MMU_73857(RNA_Polymerase_II_Transcription);R_MMU_212436(Generic_Transcription_Pathway);R_MMU_9711097(Cellular_response_to_starvation);R_MMU_8953897(Cellular_responses_to_external_stimuli);R_MMU_9639288(Amino_acids_regulate_mTORC1);R_MMU_3700989(Transcriptional_Regulation_by_TP53);R_MMU_5628897(TP53_Regulates_Metabolic_Genes);R_MMU_74160(Gene_expressio…	46.5555	48.0965	53.0335	7.86523	7.59923	7.45333	6.44414	2.68799	0	0	up	yes
ENSMUSG00000072722	Gm6588	625464	ENSMUST00000100882	GO:0003674(molecular_function);GO:0005575(cellular_component);GO:0008150(biological_process)	NA	NA	NA	predicted gene 6588 [Source:MGI Symbol;Acc:MGI:3648937]	protein_coding	NA	0.751139	0.49424	0.53814	15.9112	14.8006	15.2342	0.0388177	-4.68714	0	0	down	yes
ENSMUSG00000041679	Lrrc29	234684	ENSMUST00000210412;ENSMUST00000210801;ENSMUST00000070508;ENSMUST00000209964;ENSMUST00000211199	GO:0005515(protein binding);GO:0006511(ubiquitin-dependent protein catabolic process);GO:0019005(SCF ubiquitin ligase complex);GO:0031146(SCF-dependent proteasomal ubiquitin-dependent protein catabolic process);GO:0031146(SCF-dependent proteasomal ubiquitin-dependent protein catabolic process)	NA	K10275	NA	leucine rich repeat containing 29 [Source:MGI Symbol;Acc:MGI:2443262]	protein_coding;nonsense_mediated_decay	NA	1.22321	1.33226	1.27772	11.6417	10.9526	10.946	0.114286	-3.12928	0	0	down	yes
ENSMUSG00000029106	Add1	11518	ENSMUST00000114340;ENSMUST00000147574;ENSMUST00000139044;ENSMUST00000114338;ENSMUST00000152805;ENSMUST00000201810;ENSMUST00000001108;ENSMUST00000114335;ENSMUST00000144226;ENSMUST00000052836;ENSMUST00000201368;ENSMUST00000137262;ENSMUST00000145986;ENSMUST00000146295	GO:0000902(cell morphogenesis);GO:0001701(in utero embryonic development);GO:0003779(actin binding);GO:0005198(structural molecule activity);GO:0005200(structural constituent of cytoskeleton);GO:0005516(calmodulin binding);GO:0005634(nucleus);GO:0005654(nucleoplasm);GO:0005737(cytoplasm);GO:0005856(cytoskeleton);GO:0005886(plasma membrane);GO:0005912(adherens junction);GO:0006884(cell volume home…	NA	K18622	NA	adducin 1 (alpha) [Source:MGI Symbol;Acc:MGI:87918]	protein_coding;retained_intron;processed_transcript	R_MMU_111465(Apoptotic_cleavage_of_cellular_proteins);R_MMU_5357801(Programmed_Cell_Death);R_MMU_75153(Apoptotic_execution_phase);R_MMU_382551(Transport_of_small_molecules);R_MMU_264870(Caspase_mediated_cleavage_of_cytoskeletal_proteins);R_MMU_5223345(Miscellaneous_transport_and_binding_events);R_MMU_109581(Apoptosis)	25.962	28.3738	29.4836	4.24186	4.45166	4.47206	6.36655	2.67051	0	0	up	yes
ENSMUSG00000020712	Tcam1	75870	ENSMUST00000044462;ENSMUST00000142472	GO:0005178(integrin binding);GO:0005887(integral component of plasma membrane);GO:0007155(cell adhesion);GO:0016020(membrane);GO:0016021(integral component of membrane);GO:0098609(cell-cell adhesion);GO:0098609(cell-cell adhesion)	NA	NA	NA	testicular cell adhesion molecule 1 [Source:MGI Symbol;Acc:MGI:1923120]	protein_coding;nonsense_mediated_decay	NA	5.97451	5.69808	7.12723	34.28	32.2805	32.6172	0.189557	-2.3993	0	0	down	yes
ENSMUSG00000036800	Fam135b	70363	ENSMUST00000022953;ENSMUST00000230569;ENSMUST00000229634	GO:0005575(cellular_component);GO:0044255(cellular lipid metabolic process);GO:0044255(cellular lipid metabolic process)	NA	NA	NA	family with sequence similarity 135, member B [Source:MGI Symbol;Acc:MGI:1917613]	protein_coding;retained_intron	NA	0.147107	0.126301	0.100985	3.30566	3.2168	3.35608	0.0378997	-4.72167	0	0	down	yes
ENSMUSG00000035420	Fam170a	225497	ENSMUST00000039121;ENSMUST00000238113;ENSMUST00000236949;ENSMUST00000238078	GO:0003677(DNA binding);GO:0005634(nucleus);GO:0006366(transcription by RNA polymerase II);GO:0045893(positive regulation of transcription, DNA-templated);GO:0046872(metal ion binding);GO:0046872(metal ion binding)	NA	NA	NA	family with sequence similarity 170, member A [Source:MGI Symbol;Acc:MGI:2684939]	protein_coding;nonsense_mediated_decay	NA	2.7147	1.90391	2.71564	37.8658	39.2338	37.0168	0.06427	-3.95971	0	0	down	yes
ENSMUSG00000091692	4930433I11Rik	243944	ENSMUST00000171664;ENSMUST00000206529	GO:0003674(molecular_function);GO:0005575(cellular_component);GO:0008150(biological_process);GO:0008150(biological_process)	NA	NA	NA	RIKEN cDNA 4930433I11 gene [Source:MGI Symbol;Acc:MGI:2685327]	protein_coding	NA	0.469077	0.37015	0.490498	10.4547	9.8222	9.99845	0.0439211	-4.50894	0	0	down	yes
ENSMUSG00000026173	Plcd4	18802	ENSMUST00000027362;ENSMUST00000152707;ENSMUST00000185411;ENSMUST00000113750;ENSMUST00000141412;ENSMUST00000113747;ENSMUST00000189956;ENSMUST00000135111;ENSMUST00000113745;ENSMUST00000113749	GO:0001965(G-protein alpha-subunit binding);GO:0004435(phosphatidylinositol phospholipase C activity);GO:0004629(phospholipase C activity);GO:0005085(guanyl-nucleotide exchange factor activity);GO:0005509(calcium ion binding);GO:0005634(nucleus);GO:0005737(cytoplasm);GO:0005783(endoplasmic reticulum);GO:0005829(cytosol);GO:0005886(plasma membrane);GO:0006629(lipid metabolic process);GO:0007165(si…	00562(Inositol phosphate metabolism);04020(Calcium signaling pathway);04070(Phosphatidylinositol signaling system);04919(Thyroid hormone signaling pathway);04933(AGE-RAGE signaling pathway in diabetic complications);04933(AGE-RAGE signaling pathway in diabetic complications)	K05857	EC:3.1.4.11	phospholipase C, delta 4 [Source:MGI Symbol;Acc:MGI:107469]	protein_coding;nonsense_mediated_decay;retained_intron;processed_transcript	R_MMU_1483249(Inositol_phosphate_metabolism);R_MMU_1430728(Metabolism);R_MMU_1855204(Synthesis_of_IP3_and_IP4_in_the_cytosol)	1.82351	1.41328	1.68467	24.24	24.529	24.9047	0.0668007	-3.90399	0	0	down	yes
ENSMUSG00000048400	Prss54	70993	ENSMUST00000052690;ENSMUST00000212368;ENSMUST00000212513	GO:0004252(serine-type endopeptidase activity);GO:0005576(extracellular region);GO:0006508(proteolysis);GO:0006508(proteolysis)	NA	NA	NA	protease, serine 54 [Source:MGI Symbol;Acc:MGI:1918243]	protein_coding;processed_transcript	NA	2.14178	1.59563	1.72502	47.5737	47.106	47.6768	0.0383715	-4.70382	0	0	down	yes
ENSMUSG00000108929	Cc2d2b	668310	ENSMUST00000224596;ENSMUST00000207801;ENSMUST00000207863;ENSMUST00000207791	GO:0003674(molecular_function);GO:0005575(cellular_component);GO:0008150(biological_process);GO:0008150(biological_process)	NA	NA	NA	coiled-coil and C2 domain containing 2B [Source:MGI Symbol;Acc:MGI:3645359]	protein_coding;processed_transcript	NA	1.16425	1.11325	1.36892	10.2294	10.0775	10.5369	0.118222	-3.08043	0	0	down	yes
ENSMUSG00000031512	Tex29	75528	ENSMUST00000033909;ENSMUST00000209692;ENSMUST00000144007;ENSMUST00000209704;ENSMUST00000166638;ENSMUST00000132536	GO:0003674(molecular_function);GO:0005575(cellular_component);GO:0008150(biological_process);GO:0016020(membrane);GO:0016021(integral component of membrane);GO:0016021(integral component of membrane)	NA	NA	NA	testis expressed 29 [Source:MGI Symbol;Acc:MGI:1922778]	protein_coding;nonsense_mediated_decay;processed_transcript	NA	2.06239	1.51716	1.35781	53.5383	52.7025	55.6448	0.0304991	-5.03509	0	0	down	yes
ENSMUSG00000040649	Rimklb	108653	ENSMUST00000146274;ENSMUST00000068242;ENSMUST00000135320;ENSMUST00000204731	GO:0000166(nucleotide binding);GO:0005524(ATP binding);GO:0005737(cytoplasm);GO:0006464(cellular protein modification process);GO:0016874(ligase activity);GO:0016879(ligase activity, forming carbon-nitrogen bonds);GO:0046872(metal ion binding);GO:0072590(N-acetyl-L-aspartate-L-glutamate ligase activity);GO:0072591(citrate-L-glutamate ligase activity);GO:0072591(citrate-L-glutamate ligase activity)	00250(Alanine, aspartate and glutamate metabolism);00250(Alanine, aspartate and glutamate metabolism)	K18310	6.3.2.41;EC:6.3.1.17	ribosomal modification protein rimK-like family member B [Source:MGI Symbol;Acc:MGI:1918325]	nonsense_mediated_decay;protein_coding;processed_transcript	R_MMU_1430728(Metabolism);R_MMU_8964539(Glutamate_and_glutamine_metabolism);R_MMU_71291(Metabolism_of_amino_acids_and_derivatives)	4.88815	4.59758	4.99408	20.5959	19.9514	19.0919	0.24279	-2.04222	0	0	down	yes
ENSMUSG00000039099	Wdr93	626359	ENSMUST00000035622	GO:0005515(protein binding);GO:0005747(mitochondrial respiratory chain complex I);GO:0008137(NADH dehydrogenase (ubiquinone) activity);GO:0016651(oxidoreductase activity, acting on NAD(P)H);GO:0022900(electron transport chain)	NA	NA	NA	WD repeat domain 93 [Source:MGI Symbol;Acc:MGI:3646885]	protein_coding	NA	2.52663	2.22982	2.5321	22.234	22.7866	22.1283	0.108543	-3.20366	0	0	down	yes
ENSMUSG00000074734	Taf7l2	619332	ENSMUST00000099261;ENSMUST00000220165;ENSMUST00000219858	GO:0005634(nucleus);GO:0005669(transcription factor TFIID complex);GO:0006367(transcription initiation from RNA polymerase II promoter);GO:0006367(transcription initiation from RNA polymerase II promoter)	03022(Basal transcription factors);03022(Basal transcription factors)	K03132	NA	Taf7l2 [Source:MGI Symbol;Acc:MGI:6274337]	protein_coding;processed_transcript;transcribed_processed_pseudogene	NA	8.79555	7.9304	8.53517	58.3415	63.1959	60.138	0.139045	-2.84637	0	0	down	yes
ENSMUSG00000028758	Kif17	16559	ENSMUST00000030539;ENSMUST00000105818;ENSMUST00000105820;ENSMUST00000105821	GO:0000166(nucleotide binding);GO:0003774(motor activity);GO:0003777(microtubule motor activity);GO:0005515(protein binding);GO:0005524(ATP binding);GO:0005737(cytoplasm);GO:0005815(microtubule organizing center);GO:0005856(cytoskeleton);GO:0005871(kinesin complex);GO:0005874(microtubule);GO:0005929(cilium);GO:0005930(axoneme);GO:0007017(microtubule-based process);GO:0007018(microtubule-based mov…	NA	K20198	NA	kinesin family member 17 [Source:MGI Symbol;Acc:MGI:1098229]	protein_coding;retained_intron	R_MMU_5617833(Cilium_Assembly);R_MMU_1852241(Organelle_biogenesis_and_maintenance);R_MMU_5620924(Intraflagellar_transport)	16.3685	16.2473	17.902	88.2016	87.2056	86.3295	0.19301	-2.37325	0	0	down	yes
ENSMUSG00000047045	Tmem164	209497	ENSMUST00000112896;ENSMUST00000087333;ENSMUST00000112889;ENSMUST00000101198;ENSMUST00000112888;ENSMUST00000133634;ENSMUST00000124211	GO:0003674(molecular_function);GO:0005575(cellular_component);GO:0008150(biological_process);GO:0016020(membrane);GO:0016021(integral component of membrane);GO:0016021(integral component of membrane)	NA	NA	NA	transmembrane protein 164 [Source:MGI Symbol;Acc:MGI:2148020]	protein_coding;nonsense_mediated_decay;retained_intron	NA	16.849	16.9169	18.3505	1.60946	1.49029	1.57686	11.1441	3.4782	0	0	up	yes
ENSMUSG00000029810	Tmem176b	65963	ENSMUST00000203265;ENSMUST00000164733;ENSMUST00000166247;ENSMUST00000203501;ENSMUST00000203229;ENSMUST00000203355;ENSMUST00000205159;ENSMUST00000203618;ENSMUST00000205147;ENSMUST00000101429;ENSMUST00000204073;ENSMUST00000204783	GO:0005515(protein binding);GO:0005634(nucleus);GO:0016020(membrane);GO:0016021(integral component of membrane);GO:0030154(cell differentiation);GO:0031965(nuclear membrane);GO:2001199(negative regulation of dendritic cell differentiation);GO:2001199(negative regulation of dendritic cell differentiation)	NA	NA	NA	transmembrane protein 176B [Source:MGI Symbol;Acc:MGI:1916348]	protein_coding;retained_intron	NA	70.4495	71.6742	74.1904	7.15171	6.42032	7.45051	10.2896	3.36312	0	0	up	yes
ENSMUSG00000050107	Haspin	14841	ENSMUST00000052140	GO:0004672(protein kinase activity);GO:0005524(ATP binding);GO:0005634(nucleus);GO:0005654(nucleoplasm);GO:0005813(centrosome);GO:0005819(spindle);GO:0006468(protein phosphorylation);GO:0007064(mitotic sister chromatid cohesion);GO:0035556(intracellular signal transduction);GO:0071459(protein localization to chromosome, centromeric region);GO:0072354(histone kinase activity (H3-T3 specific));GO:2…	NA	K16315	EC:2.7.11.1	histone H3 associated protein kinase [Source:MGI Symbol;Acc:MGI:1194498]	protein_coding	NA	15.5131	13.6752	14.637	221.578	220.353	219.66	0.0662422	-3.91611	0	0	down	yes
ENSMUSG00000107879	9330102E08Rik	330427	ENSMUST00000204642;ENSMUST00000239434	NA	NA	NA	NA	RIKEN cDNA 9330102E08 gene [Source:MGI Symbol;Acc:MGI:3026973]	processed_transcript;translated_unprocessed_pseudogene	NA	5.83295	5.47278	5.89377	29.9887	27.9431	29.1402	0.197532	-2.33984	0	0	down	yes
ENSMUSG00000021196	Pfkp	56421	ENSMUST00000151894;ENSMUST00000021614;ENSMUST00000131648;ENSMUST00000154100;ENSMUST00000144053;ENSMUST00000138703;ENSMUST00000148999;ENSMUST00000135761;ENSMUST00000142372;ENSMUST00000142972;ENSMUST00000137327	GO:0000166(nucleotide binding);GO:0003824(catalytic activity);GO:0003872(6-phosphofructokinase activity);GO:0005524(ATP binding);GO:0005737(cytoplasm);GO:0005829(cytosol);GO:0005945(6-phosphofructokinase complex);GO:0006002(fructose 6-phosphate metabolic process);GO:0006007(glucose catabolic process);GO:0006096(glycolytic process);GO:0008152(metabolic process);GO:0016020(membrane);GO:0016208(AMP …	00010(Glycolysis / Gluconeogenesis);00030(Pentose phosphate pathway);00051(Fructose and mannose metabolism);00052(Galactose metabolism);03018(RNA degradation);04152(AMPK signaling pathway);04919(Thyroid hormone signaling pathway);05230(Central carbon metabolism in cancer);05230(Central carbon metabolism in cancer)	K00850	EC:2.7.1.11	phosphofructokinase, platelet [Source:MGI Symbol;Acc:MGI:1891833]	retained_intron;protein_coding;nonsense_mediated_decay	R_MMU_71387(Metabolism_of_carbohydrates);R_MMU_1430728(Metabolism);R_MMU_70326(Glucose_metabolism);R_MMU_70171(Glycolysis)	1.84678	1.64098	1.75578	10.1321	9.49999	10.019	0.176841	-2.49947	0	0	down	yes
ENSMUSG00000030007	Cct7	12468	ENSMUST00000032078;ENSMUST00000204612;ENSMUST00000205096;ENSMUST00000205094;ENSMUST00000205143	GO:0000166(nucleotide binding);GO:0005515(protein binding);GO:0005524(ATP binding);GO:0005737(cytoplasm);GO:0005739(mitochondrion);GO:0005832(chaperonin-containing T-complex);GO:0005874(microtubule);GO:0006457(protein folding);GO:0007339(binding of sperm to zona pellucida);GO:0032212(positive regulation of telomere maintenance via telomerase);GO:0042802(identical protein binding);GO:0044297(cell …	NA	K09499	NA	chaperonin containing Tcp1, subunit 7 (eta) [Source:MGI Symbol;Acc:MGI:107184]	protein_coding;retained_intron	R_MMU_9706574(RHOBTB_GTPase_Cycle);R_MMU_9012999(RHO_GTPase_cycle);R_MMU_390471(Association_of_TriC/CCT_with_target_proteins_during_biosynthesis);R_MMU_391251(Protein_folding);R_MMU_392499(Metabolism_of_proteins);R_MMU_390466(Chaperonin_mediated_protein_folding);R_MMU_9716542(Signaling_by_Rho_GTPases,_Miro_GTPases_and_RHOBTB3);R_MMU_194315(Signaling_by_Rho_GTPases);R_MMU_6814122(Cooperation_of_PD…	16.2754	15.3591	17.6224	58.7846	55.1797	53.6731	0.293831	-1.76694	0	0	down	yes
ENSMUSG00000028773	Fabp3	14077	ENSMUST00000070532	GO:0005324(long-chain fatty acid transporter activity);GO:0005504(fatty acid binding);GO:0005615(extracellular space);GO:0005737(cytoplasm);GO:0005829(cytosol);GO:0006631(fatty acid metabolic process);GO:0008092(cytoskeletal protein binding);GO:0008289(lipid binding);GO:0015909(long-chain fatty acid transport);GO:0016528(sarcoplasm);GO:0032365(intracellular lipid transport);GO:0032868(response to…	03320(PPAR signaling pathway)	K08752	NA	fatty acid binding protein 3, muscle and heart [Source:MGI Symbol;Acc:MGI:95476]	protein_coding	R_MMU_556833(Metabolism_of_lipids);R_MMU_1430728(Metabolism);R_MMU_8979227(Triglyceride_metabolism);R_MMU_163560(Triglyceride_catabolism)	671.705	647.049	650.5	77.5735	67.5542	69.8063	9.16213	3.19568	0	0	up	yes
ENSMUSG00000004317	Clcn5	12728	ENSMUST00000004428;ENSMUST00000128319;ENSMUST00000132126;ENSMUST00000154382;ENSMUST00000115746	GO:0000139(Golgi membrane);GO:0000166(nucleotide binding);GO:0005247(voltage-gated chloride channel activity);GO:0005254(chloride channel activity);GO:0005524(ATP binding);GO:0005768(endosome);GO:0005769(early endosome);GO:0005794(Golgi apparatus);GO:0005829(cytosol);GO:0005886(plasma membrane);GO:0005887(integral component of plasma membrane);GO:0006811(ion transport);GO:0006821(chloride transpo…	NA	K05012	NA	chloride channel, voltage-sensitive 5 [Source:MGI Symbol;Acc:MGI:99486]	protein_coding;processed_transcript;retained_intron	R_MMU_382551(Transport_of_small_molecules);R_MMU_2672351(Stimuli_sensing_channels);R_MMU_983712(Ion_channel_transport)	7.09848	7.21358	8.11185	0.514993	0.548509	0.64197	13.1482	3.71679	0	0	up	yes
ENSMUSG00000039742	Fam71f1	330277	ENSMUST00000163229;ENSMUST00000166462;ENSMUST00000090487;ENSMUST00000164560;ENSMUST00000168771	GO:0003674(molecular_function);GO:0008150(biological_process);GO:0008150(biological_process)	NA	NA	NA	family with sequence similarity 71, member F1 [Source:MGI Symbol;Acc:MGI:3032524]	nonsense_mediated_decay;protein_coding;processed_transcript	NA	7.7462	7.04383	7.44458	164.91	167.032	169.593	0.0443331	-4.49547	0	0	down	yes
ENSMUSG00000007097	Atp1a2	98660	ENSMUST00000085913;ENSMUST00000131751;ENSMUST00000191781;ENSMUST00000137679;ENSMUST00000097464	GO:0000166(nucleotide binding);GO:0001504(neurotransmitter uptake);GO:0001662(behavioral fear response);GO:0002026(regulation of the force of heart contraction);GO:0002087(regulation of respiratory gaseous exchange by nervous system process);GO:0005391(sodium:potassium-exchanging ATPase activity);GO:0005515(protein binding);GO:0005524(ATP binding);GO:0005737(cytoplasm);GO:0005768(endosome);GO:000…	04022(cGMP-PKG signaling pathway);04024(cAMP signaling pathway);04260(Cardiac muscle contraction);04261(Adrenergic signaling in cardiomyocytes);04911(Insulin secretion);04918(Thyroid hormone synthesis);04919(Thyroid hormone signaling pathway);04925(Aldosterone synthesis and secretion);04960(Aldosterone-regulated sodium reabsorption);04961(Endocrine and other factor-regulated calcium reabsorption)…	K01539	EC:7.2.2.13	ATPase, Na+/K+ transporting, alpha 2 polypeptide [Source:MGI Symbol;Acc:MGI:88106]	protein_coding;retained_intron	R_MMU_936837(Ion_transport_by_P_type_ATPases);R_MMU_382551(Transport_of_small_molecules);R_MMU_5576891(Cardiac_conduction);R_MMU_5578775(Ion_homeostasis);R_MMU_397014(Muscle_contraction);R_MMU_983712(Ion_channel_transport)	30.0386	30.0178	31.4138	6.86771	6.97388	7.41143	4.30387	2.10563	0	0	up	yes
ENSMUSG00000020432	Tcn2	21452	ENSMUST00000109989;ENSMUST00000109992;ENSMUST00000109988;ENSMUST00000109993;ENSMUST00000109991;ENSMUST00000020710;ENSMUST00000109990	GO:0005576(extracellular region);GO:0005615(extracellular space);GO:0006811(ion transport);GO:0006824(cobalt ion transport);GO:0015889(cobalamin transport);GO:0031419(cobalamin binding);GO:0046872(metal ion binding);GO:0046872(metal ion binding)	04977(Vitamin digestion and absorption);04977(Vitamin digestion and absorption)	NA	NA	transcobalamin 2 [Source:MGI Symbol;Acc:MGI:98534]	protein_coding	R_MMU_196854(Metabolism_of_vitamins_and_cofactors);R_MMU_1430728(Metabolism);R_MMU_196849(Metabolism_of_water_soluble_vitamins_and_cofactors);R_MMU_196741(Cobalamin_(Cbl,_vitamin_B12)_transport_and_metabolism)	38.9963	40.8283	43.6143	5.46902	4.95248	5.36413	7.81971	2.96711	0	0	up	yes
ENSMUSG00000031509	1700016D06Rik	76413	ENSMUST00000033906;ENSMUST00000190741;ENSMUST00000190787;ENSMUST00000191350	GO:0001669(acrosomal vesicle);GO:0001669(acrosomal vesicle)	NA	NA	NA	RIKEN cDNA 1700016D06 gene [Source:MGI Symbol;Acc:MGI:1923663]	protein_coding;processed_transcript	NA	0.954033	0.864548	0.870775	23.93	26.1421	25.5936	0.0355426	-4.81431	0	0	down	yes
ENSMUSG00000024397	Aif1	11629	ENSMUST00000173324;ENSMUST00000174044;ENSMUST00000025257;ENSMUST00000172679;ENSMUST00000172693;ENSMUST00000173281;ENSMUST00000173106	GO:0001726(ruffle);GO:0001774(microglial cell activation);GO:0001891(phagocytic cup);GO:0001934(positive regulation of protein phosphorylation);GO:0003779(actin binding);GO:0005509(calcium ion binding);GO:0005515(protein binding);GO:0005634(nucleus);GO:0005737(cytoplasm);GO:0005829(cytosol);GO:0005856(cytoskeleton);GO:0005884(actin filament);GO:0005886(plasma membrane);GO:0006911(phagocytosis, en…	NA	K18617	NA	allograft inflammatory factor 1 [Source:MGI Symbol;Acc:MGI:1343098]	protein_coding;retained_intron;processed_transcript	NA	8.47312	7.598	7.80162	139.965	117.642	118.888	0.0634079	-3.97919	0	0	down	yes
ENSMUSG00000030761	Myo7a	17921	ENSMUST00000153657;ENSMUST00000124787;ENSMUST00000107128;ENSMUST00000238309;ENSMUST00000155637;ENSMUST00000131632;ENSMUST00000205746;ENSMUST00000152975;ENSMUST00000107127;ENSMUST00000084979;ENSMUST00000107122;ENSMUST00000156992;ENSMUST00000238540	GO:0000146(microfilament motor activity);GO:0000166(nucleotide binding);GO:0001750(photoreceptor outer segment);GO:0001845(phagolysosome assembly);GO:0001917(photoreceptor inner segment);GO:0003774(motor activity);GO:0003779(actin binding);GO:0005515(protein binding);GO:0005516(calmodulin binding);GO:0005524(ATP binding);GO:0005737(cytoplasm);GO:0005765(lysosomal membrane);GO:0005829(cytosol);GO:…	NA	K10359	NA	myosin VIIA [Source:MGI Symbol;Acc:MGI:104510]	processed_transcript;retained_intron;protein_coding;nonsense_mediated_decay	R_MMU_2453902(The_canonical_retinoid_cycle_in_rods_(twilight_vision));R_MMU_9709957(Sensory_Perception);R_MMU_2187338(Visual_phototransduction)	69.4695	71.8229	79.6841	14.0242	13.4138	13.6004	5.38464	2.42885	0	0	up	yes
ENSMUSG00000078161	Erich3	209601	ENSMUST00000051862;ENSMUST00000192912;ENSMUST00000098496;ENSMUST00000189969	GO:0003674(molecular_function);GO:0005575(cellular_component);GO:0008150(biological_process);GO:0008150(biological_process)	NA	NA	NA	glutamate rich 3 [Source:MGI Symbol;Acc:MGI:1919095]	protein_coding;processed_transcript	NA	1.8027	1.40299	1.43399	36.1027	36.2514	36.3262	0.0426911	-4.54992	0	0	down	yes
ENSMUSG00000050645	Defb19	246700	ENSMUST00000053180	GO:0001530(lipopolysaccharide binding);GO:0005576(extracellular region);GO:0006952(defense response);GO:0042742(defense response to bacterium);GO:0045087(innate immune response);GO:0050829(defense response to Gram-negative bacterium);GO:0050830(defense response to Gram-positive bacterium);GO:0061760(antifungal innate immune response)	NA	NA	NA	defensin beta 19 [Source:MGI Symbol;Acc:MGI:2385955]	protein_coding	R_MMU_6803157(Antimicrobial_peptides);R_MMU_168256(Immune_System);R_MMU_1461973(Defensins);R_MMU_168249(Innate_Immune_System);R_MMU_1461957(Beta_defensins)	605.74	606.293	527.647	65.5377	60.9347	64.5248	9.1084	3.1872	0	0	up	yes
ENSMUSG00000030858	Fam24b	69318	ENSMUST00000188899;ENSMUST00000033146	GO:0003674(molecular_function);GO:0005575(cellular_component);GO:0005576(extracellular region);GO:0008150(biological_process);GO:0008150(biological_process)	NA	NA	NA	family with sequence similarity 24 member B [Source:MGI Symbol;Acc:MGI:1916568]	protein_coding	NA	2.35504	2.24115	1.82079	55.277	53.3695	51.4615	0.0400791	-4.64101	0	0	down	yes
ENSMUSG00000105734	4930558C23Rik	67654	ENSMUST00000196239	GO:0016020(membrane);GO:0016021(integral component of membrane)	NA	NA	NA	RIKEN cDNA 4930558C23 gene [Source:MGI Symbol;Acc:MGI:1914904]	protein_coding	NA	2.97183	1.71112	2.16901	61.9262	61.0522	59.9253	0.0374621	-4.73842	0	0	down	yes
ENSMUSG00000030934	Oat	18242	ENSMUST00000084500;ENSMUST00000211545	GO:0003824(catalytic activity);GO:0004587(ornithine-oxo-acid transaminase activity);GO:0005654(nucleoplasm);GO:0005737(cytoplasm);GO:0005739(mitochondrion);GO:0005759(mitochondrial matrix);GO:0008483(transaminase activity);GO:0010121(arginine catabolic process to proline via ornithine);GO:0016740(transferase activity);GO:0019544(arginine catabolic process to glutamate);GO:0030170(pyridoxal phosph…	00330(Arginine and proline metabolism);00330(Arginine and proline metabolism)	K00819	EC:2.6.1.13	ornithine aminotransferase [Source:MGI Symbol;Acc:MGI:97394]	protein_coding	R_MMU_1430728(Metabolism);R_MMU_8964539(Glutamate_and_glutamine_metabolism);R_MMU_71291(Metabolism_of_amino_acids_and_derivatives)	82.741	78.8361	86.3904	11.8674	11.2117	11.7745	7.11455	2.83077	0	0	up	yes
ENSMUSG00000067367	Lyar	17089	ENSMUST00000087514;ENSMUST00000132190;ENSMUST00000114106;ENSMUST00000152066;ENSMUST00000155300;ENSMUST00000154975;ENSMUST00000123207;ENSMUST00000130721;ENSMUST00000131492;ENSMUST00000146401	GO:0000122(negative regulation of transcription by RNA polymerase II);GO:0001750(photoreceptor outer segment);GO:0002376(immune system process);GO:0003677(DNA binding);GO:0005634(nucleus);GO:0005654(nucleoplasm);GO:0005730(nucleolus);GO:0005737(cytoplasm);GO:0006364(rRNA processing);GO:0042802(identical protein binding);GO:0042995(cell projection);GO:0045087(innate immune response);GO:0046872(met…	NA	K15263	NA	Ly1 antibody reactive clone [Source:MGI Symbol;Acc:MGI:107470]	protein_coding;nonsense_mediated_decay;retained_intron	NA	34.5947	30.9552	32.3963	335.106	321.313	324.242	0.0998777	-3.32369	0	0	down	yes
ENSMUSG00000084897	Gm14226	100462662	ENSMUST00000130870	GO:0003674(molecular_function);GO:0005575(cellular_component);GO:0008150(biological_process);GO:0016020(membrane);GO:0016021(integral component of membrane);GO:0019031(viral envelope)	04916(Melanogenesis)	K08725	NA	predicted gene 14226 [Source:MGI Symbol;Acc:MGI:3649244]	protein_coding	NA	114.951	116.901	123.295	11.613	10.4892	10.3345	10.9489	3.45271	0	0	up	yes
ENSMUSG00000020271	Fbxw11	103583	ENSMUST00000093205;ENSMUST00000137898;ENSMUST00000109366;ENSMUST00000143290;ENSMUST00000076383	GO:0000132(establishment of mitotic spindle orientation);GO:0000209(protein polyubiquitination);GO:0000776(kinetochore);GO:0004842(ubiquitin-protein transferase activity);GO:0005515(protein binding);GO:0005634(nucleus);GO:0005635(nuclear envelope);GO:0005737(cytoplasm);GO:0005813(centrosome);GO:0005829(cytosol);GO:0005875(microtubule associated complex);GO:0005881(cytoplasmic microtubule);GO:0006…	04114(Oocyte meiosis);04120(Ubiquitin mediated proteolysis);04218(Cellular senescence);04310(Wnt signaling pathway);04340(Hedgehog signaling pathway);04390(Hippo signaling pathway);04710(Circadian rhythm);05170(Human immunodeficiency virus 1 infection);05170(Human immunodeficiency virus 1 infection)	K03362	NA	F-box and WD-40 domain protein 11 [Source:MGI Symbol;Acc:MGI:2144023]	protein_coding;processed_transcript;nonsense_mediated_decay	R_MMU_5668541(TNFR2_non_canonical_NF_kB_pathway);R_MMU_5607761(Dectin_1_mediated_noncanonical_NF_kB_signaling);R_MMU_446652(Interleukin_1_family_signaling);R_MMU_448424(Interleukin_17_signaling);R_MMU_8951664(Neddylation);R_MMU_5684264(MAP3K8_(TPL2)_dependent_MAPK1/3_activation);R_MMU_166058(MyD88:MAL(TIRAP)_cascade_initiated_on_plasma_membrane);R_MMU_983705(Signaling_by_the_B_Cell_Receptor_(BCR)…	21.6042	21.453	22.9927	3.53359	3.73985	3.48643	6.13854	2.61789	0	0	up	yes
ENSMUSG00000107008	Gm2762	100040421	ENSMUST00000201658;ENSMUST00000202739;ENSMUST00000201517;ENSMUST00000202976;ENSMUST00000202502;ENSMUST00000201815;ENSMUST00000202366;ENSMUST00000200797	NA	NA	NA	NA	predicted gene 2762 [Source:MGI Symbol;Acc:MGI:3780931]	lincRNA	NA	3.92289	3.62177	3.33112	43.5953	43.3114	43.328	0.083509	-3.58192	0	0	down	yes
ENSMUSG00000038292	Ccdc155		ENSMUST00000121017;ENSMUST00000211277	GO:0000724(double-strand break repair via homologous recombination);GO:0000781(chromosome, telomeric region);GO:0000800(lateral element);GO:0005515(protein binding);GO:0005634(nucleus);GO:0005640(nuclear outer membrane);GO:0005694(chromosome);GO:0007015(actin filament organization);GO:0007129(synapsis);GO:0007283(spermatogenesis);GO:0016020(membrane);GO:0016021(integral component of membrane);GO:…	NA	K22595	NA	coiled-coil domain containing 155 [Source:MGI Symbol;Acc:MGI:2687329]	protein_coding;retained_intron	NA	4.64671	4.33989	4.45385	32.1738	30.8957	31.7305	0.141777	-2.8183	0	0	down	yes
ENSMUSG00000027692	Tnik	665113	ENSMUST00000159236;ENSMUST00000192205;ENSMUST00000159680;ENSMUST00000160934;ENSMUST00000195094;ENSMUST00000160307;ENSMUST00000162037;ENSMUST00000159733;ENSMUST00000160518;ENSMUST00000162225;ENSMUST00000193721;ENSMUST00000161234;ENSMUST00000161423;ENSMUST00000161214	GO:0000166(nucleotide binding);GO:0001934(positive regulation of protein phosphorylation);GO:0004672(protein kinase activity);GO:0004674(protein serine/threonine kinase activity);GO:0005515(protein binding);GO:0005524(ATP binding);GO:0005634(nucleus);GO:0005654(nucleoplasm);GO:0005737(cytoplasm);GO:0005768(endosome);GO:0005829(cytosol);GO:0005856(cytoskeleton);GO:0006468(protein phosphorylation);…	NA	K08840	EC:2.7.11.1	TRAF2 and NCK interacting kinase [Source:MGI Symbol;Acc:MGI:1916264]	protein_coding;retained_intron;nonsense_mediated_decay;processed_transcript	R_MMU_2559580(Oxidative_Stress_Induced_Senescence);R_MMU_2559583(Cellular_Senescence);R_MMU_2262752(Cellular_responses_to_stress);R_MMU_8953897(Cellular_responses_to_external_stimuli)	10.4817	10.5447	11.3801	0.984183	1.0493	1.05511	10.4923	3.39126	0	0	up	yes
[truncated: 17,972 more rows]
